# Supplementary material for: The Relevance of Physico-Chemical Properties and Protein Corona for Evaluation of Nanoparticles Immunotoxicity—In Vitro Correlation Analysis on THP-1 Macrophages
Source: Int J Mol Sci. 2022 May 31;23(11):6197. doi: 10.3390/ijms23116197 (PMC9181693; doi:10.3390/ijms23116197)
Supplement: Supplementary file 1 [file ijms-23-06197-s001.zip]

Archive with 2 entries (2 files):
- Table S2-MS.xlsx
- Supplementary material_accepted.pdf
