# Supplementary material for: The Relevance of Physico-Chemical Properties and Protein Corona for Evaluation of Nanoparticles Immunotoxicity—In Vitro Correlation Analysis on THP-1 Macrophages
Source: Int J Mol Sci. 2022 May 31;23(11):6197. doi: 10.3390/ijms23116197 (PMC9181693; doi:10.3390/ijms23116197)
Supplement: Supplementary file 1 [file ijms-23-06197-s001.zip › Table S2-MS.xlsx]

## Sheet: Experiment 1
Search Engine: Mascot
	Samples: All Samples
	Fragment Tolerance: 0,60 Da (Monoisotopic)
	Parent Tolerance: 1,2 Da (Monoisotopic)
	Fixed Modifications: +57 on C (Carbamidomethyl)
	Variable Modifications: +16 on M (Oxidation)
	Database: the SwissProt_51.6 database (selected for Metazoa, 71412 entries)
	Digestion Enzyme: Trypsin
	Max Missed Cleavages: 2
Scaffold: Version: Scaffold_4.4.7
	Protein Grouping Strategy: Experiment-wide grouping with binary peptide-protein weights
	Peptide Thresholds: 95,0% minimum
	Protein Thresholds: 95,0% minimum and 1 peptide minimum
	Peptide FDR: 5,3% (Prophet)
	Protein FDR: 0,1% (Prophet)
Nanoparticle	SDS-PAGE sample	Protein name	Protein accession numbers	Protein molecular weight [Da]	Exclusive unique peptide count	Exclusive unique spectrum count	Exclusive spectrum count	Percentage of total spectra	Percentage sequence coverage	Peptide sequence	Mascot Ion score	Variable modifications identified by spectrum	Observed m/z	Actual peptide mass (AMU)	Calculated +1H Peptide Mass (AMU)	Spectrum charge	Actual minus calculated peptide mass (AMU)
PAA	AB	Prothrombin precursor (EC 3.4.21.5)	THRB_BOVIN	70506	1	1	1	0.004	0.032	IVEGQDAEVGLSPWQVmLFR	40.4	m17: Oxidation (+15,99)	764.3	2289.88	2290.15	3	0.7321
PAA	AB	Serum albumin precursor (Allergen Bos d 6)	ALBU_BOVIN	69294	4	4	4	0.0161	0.117	AFDEKLFTFHADICTLPDTEK	36.9		833.56	2497.66	2498.19	3	0.4748
PAA	AB									DAFLGSFLYEYSR	62.4		784.39	1566.77	1567.74	2	0.03053
PAA	AB									GLVLIAFSQYLQQCPFDEHVK	94.5		831.69	2492.05	2492.26	3	0.7915
PAA	AB									RHPYFYAPELLYYANK	43.5		682.4	2044.18	2045.03	3	0.1581
PAA	AB	Alpha-1-antiproteinase precursor	A1AT_BOVIN	46105	2	2	3	0.012	0.0553	SVLGDVGITEVFSDR	76.9		797.36	1592.71	1593.81	2	-0.09877
PAA	AB									SVLGDVGITEVFSDR	82.6		797.49	1592.97	1593.81	2	0.1612
PAA	AB									SVLGDVGITEVFSTiO2 Dr.ADLSGITK	53.2		794.08	2379.22	2379.24	3	0.9855
PAA	AB	Plasma serine protease inhibitor precursor (PCI)	IPSP_BOVIN	42495	2	2	2	0.008	0.0842	FSIEGSYQLEEVLPK	113		869.98	1737.95	1738.89	2	0.06333
PAA	AB									TLYLADTFPTNFEDPEGAK	54.4		1064.99	2127.97	2129.01	2	-0.03437
PAA	AB	Hemoglobin beta fetal chain	HBBF_BOVIN	15859	2	2	2	0.008	0.214	FFESTiO2 FGDLSSADAILGNPK	112		1008.42	2014.83	2014.98	2	0.8574
PAA	AB									LLGNVLVVVLAR	61.7		633.45	1264.89	1265.83	2	0.06283
PAA	AB	Vitronectin precursor (Serum spreading factor)	VTNC_BOVIN	54306	2	2	2	0.008	0.0377	DVWGIEGPIDAAFTR	56.7		824.09	1646.17	1646.82	2	0.3557
PAA	AB									LIRDVWGIEGPIDAAFTR	47.3		677.15	2028.43	2029.09	3	0.3492
PAA	C	Alpha-2-HS-glycoprotein precursor (Fetuin-A)	FETUA_BOVIN	38419	6	6	7	0.028	0.2006	ALGGEDVR	57.5		408.7	815.386	816.42	2	-0.02787
PAA	C									CNLLAEK	48.8		424.14	846.266	847.43	2	-0.161
PAA	C									HTFSGVASVESSSGEAFHVGK	43.6		707.58	2119.72	2120	3	0.7218
PAA	C									HTLNQIDSVK	41		577.76	1153.51	1154.62	2	-0.1033
PAA	C									QDGQFSVLFTK	65.5		635.37	1268.73	1269.65	2	0.08573
PAA	C									TPIVGQPSIPGGPVR	52.4		737.89	1473.77	1474.84	2	-0.06467
PAA	C									TPIVGQPSIPGGPVR	58.1		737.92	1473.83	1474.84	2	-0.004673
PAA	C	Serum albumin precursor (Allergen Bos d 6)	ALBU_BOVIN	69294	14	17	18	0.072	0.264	DAFLGSFLYEYSR	60.7		784.67	1567.33	1567.74	2	0.5905
PAA	C									EYEATLEECCAK	48.1		752.16	1502.31	1502.61	2	0.6994
PAA	C									GLVLIAFSQYLQQCPFDEHVK	95.9		831.76	2492.26	2492.26	3	1.001
PAA	C									KQTALVELLK	39.7		571.93	1141.85	1142.71	2	0.1387
PAA	C									KVPQVSTPTLVEVSR	40.7		547.41	1639.21	1639.94	3	0.2782
PAA	C									KVPQVSTPTLVEVSR	71.1		820.89	1639.77	1639.94	2	0.8354
PAA	C									LGEYGFQNALIVR	70.7		740.51	1479.01	1479.8	2	0.2177
PAA	C									LVNELTEFAK	47		582.39	1162.77	1163.63	2	0.1425
PAA	C									MPCTEDYLSLILNR	72.9		862.36	1722.71	1724.83	2	-1.122
PAA	C									QTALVELLK	41.5		507.94	1013.87	1014.62	2	0.2537
PAA	C									RHPEYAVSVLLR	43.9		720.83	1439.65	1439.81	2	0.8415
PAA	C									RHPEYAVSVLLR	52.9		480.88	1439.62	1439.81	3	0.8143
PAA	C									RHPYFYAPELLYYANK	54		682.62	2044.84	2045.03	3	0.8181
PAA	C									RHPYFYAPELLYYANK	57		682.57	2044.69	2045.03	3	0.6681
PAA	C									TVMENFVAFVDK	61.1		700.34	1398.67	1399.69	2	-0.01937
PAA	C									TVmENFVAFVDK	68.9	m3: Oxidation (+15,99)	708.24	1414.47	1415.69	2	-0.2143
PAA	C									VPQVSTPTLVEVSR	47.9		756.95	1511.89	1511.84	2	1.05
PAA	C									YICDNQDTISSK	59.1		722.6	1443.19	1443.64	2	0.5511
PAA	C	Plasma serine protease inhibitor precursor (PCI)	IPSP_BOVIN	42495	1	1	1	0.004	0.03	LPIQEAFLGAmR	56.7	m11: Oxidation (+15,99)	681.25	1360.49	1361.72	2	-0.2315
PAA	D	Apolipoprotein E precursor (Apo-E)	APOE_BOVIN	35980	6	6	6	0.024	0.2753	AATLSTLAGQPLLER	48		770.99	1539.97	1540.87	2	0.1037
PAA	D									AYKEELEGQLGPmAQETQAR	51.8	m13: Oxidation (+15,99)	756.03	2265.07	2265.08	3	0.9941
PAA	D									FGPLVEQGQSR	38.8		609.2	1216.39	1217.63	2	-0.2342
PAA	D									LAVYQAGASEGAER	71.4		711.36	1420.71	1421.7	2	0.01133
PAA	D									SEVQAmLGQSTEELR	86.6	m6: Oxidation (+15,99)	847.36	1692.71	1693.81	2	-0.09299
PAA	D									SWFEPLVEDmQR	45.2	m10: Oxidation (+15,99)	776.84	1551.67	1552.71	2	-0.03689
PAA	F	Tetranectin precursor (TN)	TETN_BOVIN	22144	3	3	3	0.012	0.2277	EQQALQTVCLK	41.8		659.27	1316.53	1317.68	2	-0.15
PAA	F									GGTLGTPQTGSENDALYEYLR	68.2		1121.89	2241.77	2242.06	2	0.7107
PAA	F									TQLDSLAQEVALLK	111		765.31	1528.61	1528.86	2	0.7549
PAA	EG	Hemoglobin alpha-1 chain	HBA_BOVIN	15044	2	2	2	0.008	0.149	FLANVSTVLTSK	59.2		640.79	1279.57	1279.73	2	0.8476
PAA	EG									MFLSFPTTK	39.6		536.25	1070.49	1071.55	2	-0.06117
PAA	EG	Apolipoprotein A-I precursor (Apo-AI) (ApoA-I)	APOA1_BOVIN	30276	5	5	5	0.0201	0.2679	DFATVYVEAIKDSGR	58.5		836.47	1670.93	1670.84	2	1.095
PAA	EG									DYVAQFEASALGK	73.5		699.93	1397.85	1398.69	2	0.1632
PAA	EG									LLDNWDTLASTLSK	77.4		789.3	1576.59	1576.82	2	0.7713
PAA	EG									VKDFATVYVEAIKDSGR	48.7		633.55	1897.63	1898	3	0.6341
PAA	EG									VSILAAIDEASK	43.4		608.91	1215.81	1216.68	2	0.1348
Ag	AB	Vitronectin precursor (Serum spreading factor)	VTNC_BOVIN	53575	1	1	1	0.004	0.0314	DVWGIEGPIDAAFTR	60.2		824.36	1646.71	1646.82	2	0.8957
Ag	AB	Antithrombin-III (ATIII)	ANT3_BOVIN	49127	4	4	4	0.016	0.12	ANSHFATAFYQHLADSK	43		636.79	1907.35	1907.9	3	0.4526
Ag	AB									EQLQDmGLEDLFSPEK	58.8	m6: Oxidation (+15,99)	947.91	1893.81	1894.87	2	-0.06099
Ag	AB									FRIEDSFSVK	42.7		409.97	1226.89	1227.64	3	0.2592
Ag	AB									LPGIVAEGR	41.4		456.39	910.766	911.531	2	0.2422
Ag	AB	Serum albumin precursor (Allergen Bos d 6)	ALBU_BOVIN	69294	1	1	1	0.004	0.0214	DAFLGSFLYEYSR	60.6		784.38	1566.75	1567.74	2	0.01053
Ag	C	Alpha-2-HS-glycoprotein precursor (Fetuin-A)	FETUA_BOVIN	38419	4	4	5	0.02	0.1588	HTFSGVASVESSSGEAFHVGK	67.3		707.56	2119.66	2120	3	0.6618
Ag	C									HTLNQIDSVK	40.2		577.79	1153.57	1154.62	2	-0.04327
Ag	C									HTLNQIDSVK	45.8		577.77	1153.53	1154.62	2	-0.08327
Ag	C									QDGQFSVLFTK	55		635.39	1268.77	1269.65	2	0.1257
Ag	C									TPIVGQPSIPGGPVR	68.9		738.25	1474.49	1474.84	2	0.6553
Ag	C	Serum albumin precursor (Allergen Bos d 6)	ALBU_BOVIN	69294	11	12	12	0.048	0.203	CCTESLVNR	44		569.79	1137.57	1138.5	2	0.0753
Ag	C									EYEATLEECCAK	71.3		751.73	1501.45	1502.61	2	-0.1606
Ag	C									HLVDEPQNLIK	38.6		653.33	1304.65	1305.72	2	-0.06307
Ag	C									KVPQVSTPTLVEVSR	49.9		820.37	1638.73	1639.94	2	-0.2046
Ag	C									KVPQVSTPTLVEVSR	57.7		547.47	1639.39	1639.94	3	0.4582
Ag	C									LVVSTQTALA	39.9		501.77	1001.53	1002.58	2	-0.04977
Ag	C									RHPEYAVSVLLR	64.9		480.79	1439.35	1439.81	3	0.5443
Ag	C									RPCFSALTPDETYVPK	37.2		627.97	1880.89	1880.92	3	0.9747
Ag	C									SLHTLFGDELCK	50.6		474.11	1419.31	1419.69	3	0.6221
Ag	C									VPQVSTPTLVEVSR	59.2		756.33	1510.65	1511.84	2	-0.1896
Ag	C									YICDNQDTISSK	65.2		722.37	1442.73	1443.64	2	0.09106
Ag	C									YNGVFQECCQAEDK	50.5		874.37	1746.73	1747.71	2	0.0281
Ag	D	Insulin-like growth factor binding protein 2	IBP2_BOVIN	34015	2	2	2	0.008	0.0694	LIQGAPTIR	38.7		484.77	967.526	968.589	2	-0.05567
Ag	D									TPCQQELDQVLER	49.9		808.33	1614.65	1615.77	2	-0.1214
Ag	EG	Hemoglobin alpha-1 chain	HBA_BOVIN	15044	1	1	1	0.004	0.0851	FLANVSTVLTSK	49.3		640.37	1278.73	1279.73	2	0.007627
Ag	EG	Apolipoprotein A-I precursor (Apo-AI) (ApoA-I)	APOA1_BOVIN	27549	1	1	1	0.004	0.053	LLDNWDTLASTLSK	38		789.27	1576.53	1576.82	2	0.7113
Ag	EG	Hemoglobin beta fetal chain	HBBF_BOVIN	15859	1	1	1	0.004	0.0828	LLGNVLVVVLAR	69.9		633.42	1264.83	1265.83	2	0.002827
SiO2	EG	Hemoglobin beta fetal chain	HBBF_BOVIN	15859	1	1	1	0.0128	0.0828	LLGNVLVVVLAR	75		633.84	1265.67	1265.83	2	0.8428
SiO2	AB	Antithrombin-III (ATIII)	ANT3_BOVIN	49127	2	2	2	0.0081	0.0947	EQLQDmGLEDLFSPEK	77.7	m6: Oxidation (+15,99)	947.96	1893.91	1894.87	2	0.03901
SiO2	AB									VAESTQVLELPFKGDDITmVLILPK	48.8	m19: Oxidation (+15,99)	925.22	2772.64	2772.51	3	1.135
SiO2	AB	Prothrombin precursor (EC 3.4.21.5)	THRB_BOVIN	70506	1	1	1	0.004	0.032	IVEGQDAEVGLSPWQVmLFR	44	m17: Oxidation (+15,99)	764.39	2290.15	2290.15	3	1.002
SiO2	AB	Alpha-2-HS-glycoprotein precursor (Fetuin-A)	FETUA_BOVIN	38419	1	1	2	0.0081	0.0669	AQFVPLPVSVSVEFAVAATDCIAK	35.3		840.73	2519.17	2519.32	3	0.8545
SiO2	AB									AQFVPLPVSVSVEFAVAATDCIAK	46.5		840.37	2518.09	2519.32	3	-0.2255
SiO2	AB	Serum albumin precursor (Allergen Bos d 6)	ALBU_BOVIN	69294	3	3	3	0.0121	0.0824	AFDEKLFTFHADICTLPDTEK	48.9		833.39	2497.15	2498.19	3	-0.03521
SiO2	AB									DAFLGSFLYEYSR	62.3		784.81	1567.61	1567.74	2	0.8705
SiO2	AB									RHPYFYAPELLYYANK	54.4		682.65	2044.93	2045.03	3	0.9081
SiO2	AB	Alpha-1-antiproteinase precursor	A1AT_BOVIN	46105	2	3	3	0.0121	0.0769	SVLGDVGITEVFSDR	64.8		797.55	1593.09	1593.81	2	0.2812
SiO2	AB									VLDPNTVFALVNYISFK	54.9		647.55	1939.63	1940.05	3	0.5832
SiO2	AB									VLDPNTVFALVNYISFK	71.9		971.04	1940.07	1940.05	2	1.02
SiO2	AB	Hemoglobin beta fetal chain	HBBF_BOVIN	15859	1	1	1	0.004	0.0828	LLGNVLVVVLAR	72.1		633.54	1265.07	1265.83	2	0.2428
SiO2	C	Alpha-2-HS-glycoprotein precursor (Fetuin-A)	FETUA_BOVIN	38419	4	4	4	0.0161	0.1978	EPACDDPDTEQAALAAVDYINK	68.6		802.88	2405.62	2406.08	3	0.5491
SiO2	C									GYKHTLNQIDSVK	44.1		501.73	1502.17	1502.8	3	0.3797
SiO2	C									HTFSGVASVESSSGEAFHVGK	61.8		707.53	2119.57	2120	3	0.5718
SiO2	C									TPIVGQPSIPGGPVR	51.1		737.93	1473.85	1474.84	2	0.01533
SiO2	C	Serum albumin precursor (Allergen Bos d 6)	ALBU_BOVIN	69294	11	12	12	0.0484	0.236	AFDEKLFTFHADICTLPDTEK	68.5		833.74	2498.2	2498.19	3	1.015
SiO2	C									DAFLGSFLYEYSR	49.8		784.55	1567.09	1567.74	2	0.3505
SiO2	C									HLVDEPQNLIK	42.8		653.36	1304.71	1305.72	2	-0.003073
SiO2	C									KQTALVELLK	60.5		571.9	1141.79	1142.71	2	0.07873
SiO2	C									KVPQVSTPTLVEVSR	49		547.44	1639.3	1639.94	3	0.3682
SiO2	C									LGEYGFQNALIVR	68.4		740.48	1478.95	1479.8	2	0.1577
SiO2	C									LVNELTEFAK	47.5		582.32	1162.63	1163.63	2	0.002527
SiO2	C									mPCTEDYLSLILNR	92.7	m1: Oxidation (+15,99)	871.14	1740.27	1740.83	2	0.4435
SiO2	C									RHPEYAVSVLLR	67.6		480.74	1439.2	1439.81	3	0.3943
SiO2	C									SLHTLFGDELCK	41.6		474.1	1419.28	1419.69	3	0.5921
SiO2	C									SLHTLFGDELCK	44		710.37	1418.73	1419.69	2	0.03936
SiO2	C									TVmENFVAFVDK	78.1	m3: Oxidation (+15,99)	708.37	1414.73	1415.69	2	0.04571
SiO2	C	Alpha-1-antiproteinase precursor	A1AT_BOVIN	46105	1	1	1	0.004	0.0361	SVLGDVGITEVFSDR	74.6		797.46	1592.91	1593.81	2	0.1012
TiO2 P25	D	Complement factor H (H factor 1)	CFAH_BOVIN	138260	1	1	1	0.004	0.0065	CQAYYELR	37.3		551.52	1101.03	1102.5	2	-0.4653
TiO2 P25	D	Hemoglobin beta fetal chain	HBBF_BOVIN	15859	1	1	1	0.004	0.0828	LLGNVLVVVLAR	55.6		633.43	1264.85	1265.83	2	0.02283
TiO2 P25	D	Apolipoprotein E precursor (Apo-E)	APOE_BOVIN	35980	8	8	8	0.0321	0.269	AATLSTLAGQPLLER	56.2		771.23	1540.45	1540.87	2	0.5837
TiO2 P25	D									FGPLVEQGQSR	39.3		609.67	1217.33	1217.63	2	0.7058
TiO2 P25	D									LAVYQAGASEGAER	67.1		711.67	1421.33	1421.7	2	0.6313
TiO2 P25	D									LEEVGVR	40.5		401.26	800.506	801.447	2	0.06673
TiO2 P25	D									LGSDmEDLR	49.4	m5: Oxidation (+15,99)	526.31	1050.61	1051.47	2	0.1406
TiO2 P25	D									LGSDmEDLRNR	46.7	m5: Oxidation (+15,99)	441.32	1320.94	1321.62	3	0.3293
TiO2 P25	D									SEVQAmLGQSTEELR	93	m6: Oxidation (+15,99)	847.66	1693.31	1693.81	2	0.507
TiO2 P25	D									SWFEPLVEDmQR	69.9	m10: Oxidation (+15,99)	776.98	1551.95	1552.71	2	0.2431
TiO2 P25	F	Tetranectin precursor (TN)	TETN_BOVIN	22144	6	7	8	0.032	0.4257	EQQALQTVCLK	38.3		659.34	1316.67	1317.68	2	-0.01004
TiO2 P25	F									GGTLGTPQTGSENDALYEYLR	53		748.39	2242.15	2242.06	3	1.093
TiO2 P25	F									GGTLGTPQTGSENDALYEYLR	70.7		1121.96	2241.91	2242.06	2	0.8507
TiO2 P25	F									NWETEITAQPDGGK	58.6		773.36	1544.71	1545.72	2	-0.004973
TiO2 P25	F									TFHEASEDCISR	52.4		726.31	1450.61	1451.62	2	-0.008738
TiO2 P25	F									TQLDSLAQEVALLK	100		764.97	1527.93	1528.86	2	0.07493
TiO2 P25	F									TQLDSLAQEVALLK	111		765	1527.99	1528.86	2	0.1349
TiO2 P25	F									VENCATLSGAANGK	59.8		696.72	1391.43	1391.66	2	0.7749
TiO2 P25	C	Antithrombin-III (ATIII)	ANT3_BOVIN	49127	1	1	1	0.004	0.0277	EVALNTIIFmGR	67.5	m10: Oxidation (+15,99)	690.48	1378.95	1379.74	2	0.218
TiO2 P25	C	Alpha-2-HS-glycoprotein precursor (Fetuin-A)	FETUA_BOVIN	38419	3	3	3	0.012	0.1309	HTFSGVASVESSSGEAFHVGK	57.7		707.61	2119.81	2120	3	0.8118
TiO2 P25	C									QDGQFSVLFTK	37.6		635.37	1268.73	1269.65	2	0.08573
TiO2 P25	C									TPIVGQPSIPGGPVR	40.4		737.94	1473.87	1474.84	2	0.03533
TiO2 P25	C	Serum albumin precursor (Allergen Bos d 6)	ALBU_BOVIN	69294	11	11	11	0.044	0.221	AFDEKLFTFHADICTLPDTEK	48.7		833.76	2498.26	2498.19	3	1.075
TiO2 P25	C									DAFLGSFLYEYSR	71.3		784.91	1567.81	1567.74	2	1.071
TiO2 P25	C									HLVDEPQNLIK	42.7		653.78	1305.55	1305.72	2	0.8369
TiO2 P25	C									KQTALVELLK	35.5		571.93	1141.85	1142.71	2	0.1387
TiO2 P25	C									KVPQVSTPTLVEVSR	54.2		547.5	1639.48	1639.94	3	0.5482
TiO2 P25	C									LGEYGFQNALIVR	59.1		740.39	1478.77	1479.8	2	-0.02227
TiO2 P25	C									LVVSTQTALA	38.4		501.84	1001.67	1002.58	2	0.09023
TiO2 P25	C									NYQEAKDAFLGSFLYEYSR	40.5		767.92	2300.74	2301.08	3	0.6638
TiO2 P25	C									RHPEYAVSVLLR	55.5		480.8	1439.38	1439.81	3	0.5743
TiO2 P25	C									RHPYFYAPELLYYANK	50.4		682.51	2044.51	2045.03	3	0.4881
TiO2 P25	C									YLYEIAR	36		464.27	926.526	927.493	2	0.03983
TiO2 P25	EG	Hemoglobin alpha-1 chain	HBA_BOVIN	15044	1	1	1	0.004	0.0851	FLANVSTVLTSK	57.4		640.52	1279.03	1279.73	2	0.3076
TiO2 P25	EG	Apolipoprotein A-I precursor (Apo-AI) (ApoA-I)	APOA1_BOVIN	30276	2	2	2	0.0081	0.1019	DYVAQFEASALGK	67.8		699.86	1397.71	1398.69	2	0.02323
TiO2 P25	EG									LLDNWDTLASTLSK	57.9		789.43	1576.85	1576.82	2	1.031
TiO2 P25	AB	Hemoglobin beta fetal chain	HBBF_BOVIN	15859	1	1	1	0.0084	0.0828	LLGNVLVVVLAR	83.3		633.85	1265.69	1265.83	2	0.8628
TiO2 P25	AB	Antithrombin-III (ATIII)	ANT3_BOVIN	49127	2	2	2	0.0168	0.106	NNNDNIFLSPLSISTAFAmTK	44.3	m19: Oxidation (+15,99)	772.35	2314.03	2314.14	3	0.8975
TiO2 P25	AB									VAESTQVLELPFKGDDITMVLILPK	61		919.87	2756.59	2756.52	3	1.08
TiO2 FG	F	Tetranectin precursor (TN)	TETN_BOVIN	22144	3	3	3	0.0121	0.2723	GGTLGTPQTGSENDALYEYLR	66.3		1121.7	2241.39	2242.06	2	0.3307
TiO2 FG	F									mLEELKTQLDSLAQEVALLK	49.4	m1: Oxidation (+15,99)	763.67	2287.99	2288.24	3	0.7538
TiO2 FG	F									TQLDSLAQEVALLK	86		765.1	1528.19	1528.86	2	0.3349
TiO2 FG	D	Apolipoprotein E precursor (Apo-E)	APOE_BOVIN	35980	2	2	2	0.008	0.0918	AATLSTLAGQPLLER	35.5		770.99	1539.97	1540.87	2	0.1037
TiO2 FG	D									LAVYQAGASEGAER	58.9		711.32	1420.63	1421.7	2	-0.06867
TiO2 FG	C	Alpha-2-HS-glycoprotein precursor (Fetuin-A)	FETUA_BOVIN	38419	6	6	7	0.0281	0.22	ALGGEDVR	44.3		408.72	815.426	816.421	2	0.01213
TiO2 FG	C									EVVDPTKCNLLAEK	46		808.85	1615.69	1615.84	2	0.8571
TiO2 FG	C									HTFSGVASVESSSGEAFHVGK	60.9		707.64	2119.9	2120	3	0.9018
TiO2 FG	C									HTLNQIDSVK	43.4		578	1153.99	1154.62	2	0.3767
TiO2 FG	C									HTLNQIDSVK	47.1		577.85	1153.69	1154.62	2	0.07673
TiO2 FG	C									QDGQFSVLFTK	35.5		635.35	1268.69	1269.65	2	0.04573
TiO2 FG	C									TPIVGQPSIPGGPVR	43		737.94	1473.87	1474.84	2	0.03533
TiO2 FG	C	Serum albumin precursor (Allergen Bos d 6)	ALBU_BOVIN	69294	17	19	20	0.0803	0.316	CCAADDKEACFAVEGPK	49.9		643.53	1927.57	1927.8	3	0.7775
TiO2 FG	C									CCTESLVNR	44.2		569.78	1137.55	1138.5	2	0.0553
TiO2 FG	C									EYEATLEECCAK	51.6		752.13	1502.25	1502.61	2	0.6394
TiO2 FG	C									HLVDEPQNLIK	38.2		653.34	1304.67	1305.72	2	-0.04307
TiO2 FG	C									HLVDEPQNLIK	38.6		653.82	1305.63	1305.72	2	0.9169
TiO2 FG	C									KQTALVELLK	36.6		571.78	1141.55	1142.71	2	-0.1613
TiO2 FG	C									KVPQVSTPTLVEVSR	66		547.47	1639.39	1639.94	3	0.4582
TiO2 FG	C									KVPQVSTPTLVEVSR	76.1		820.48	1638.95	1639.94	2	0.01543
TiO2 FG	C									LFTFHADICTLPDTEK	47.5		954.57	1907.13	1907.92	2	0.2122
TiO2 FG	C									LGEYGFQNALIVR	67.2		740.54	1479.07	1479.8	2	0.2777
TiO2 FG	C									LVNELTEFAK	47.3		582.6	1163.19	1163.63	2	0.5625
TiO2 FG	C									LVVSTQTALA	39.3		501.77	1001.53	1002.58	2	-0.04977
TiO2 FG	C									RHPEYAVSVLLR	37.6		720.48	1438.95	1439.81	2	0.1415
TiO2 FG	C									RHPEYAVSVLLR	66.3		480.88	1439.62	1439.81	3	0.8143
TiO2 FG	C									SLHTLFGDELCK	44.8		710.39	1418.77	1419.69	2	0.07936
TiO2 FG	C									TVmENFVAFVDK	53.2	m3: Oxidation (+15,99)	708.38	1414.75	1415.69	2	0.06571
TiO2 FG	C									VPQVSTPTLVEVSR	59		756.9	1511.79	1511.84	2	0.9504
TiO2 FG	C									YICDNQDTISSK	76		722.61	1443.21	1443.64	2	0.5711
TiO2 FG	C									YLYEIAR	38.5		464.3	926.586	927.493	2	0.09983
TiO2 FG	C									YNGVFQECCQAEDK	52.5		874.77	1747.53	1747.71	2	0.8281
TiO2 FG	AB	Alpha-2-HS-glycoprotein precursor (Fetuin-A)	FETUA_BOVIN	38419	2	2	2	0.008	0.0864	HTFSGVASVESSSGEAFHVGK	63.3		707.63	2119.87	2120	3	0.8718
TiO2 FG	AB									HTLNQIDSVK	50		577.89	1153.77	1154.62	2	0.1567
TiO2 FG	EG	Apolipoprotein A-I precursor (Apo-AI) (ApoA-I)	APOA1_BOVIN	30276	2	2	2	0.008	0.1019	DYVAQFEASALGK	77.1		699.9	1397.79	1398.69	2	0.1032
TiO2 FG	EG									LLDNWDTLASTLSK	46.2		789.45	1576.89	1576.82	2	1.071
TiO2 ANATAZ	AB	Serum albumin precursor (Allergen Bos d 6)	ALBU_BOVIN	69294	9	9	10	0.0402	0.175	CCTESLVNR	43.1		569.75	1706.23	1138.5	3	568.7
TiO2 ANATAZ	AB									EYEATLEECCAK	71.3		751.77	2252.29	1502.61	3	750.7
TiO2 ANATAZ	AB									HLVDEPQNLIK	42.8		653.34	1304.67	1305.72	2	-0.04307
TiO2 ANATAZ	AB									KVPQVSTPTLVEVSR	45.6		547.35	1639.03	1639.94	3	0.09815
TiO2 ANATAZ	AB									KVPQVSTPTLVEVSR	60.4		820.89	2459.65	1639.94	3	820.7
TiO2 ANATAZ	AB									LGEYGFQNALIVR	70.4		740.86	1479.71	1479.8	2	0.9177
TiO2 ANATAZ	AB									LVNELTEFAK	43.5		582.64	1163.27	1163.63	2	0.6425
TiO2 ANATAZ	AB									LVVSTQTALA	42.3		501.78	1001.55	1002.58	2	-0.02977
TiO2 ANATAZ	AB									YICDNQDTISSK	73.1		722.27	1442.53	1443.64	2	-0.1089
TiO2 ANATAZ	AB									YNGVFQECCQAEDK	54		874.51	1747.01	1747.71	2	0.3081
TiO2 ANATAZ	AB	Alpha-1-antiproteinase precursor	A1AT_BOVIN	46105	1	1	1	0.004	0.024	LSISETYDLK	48		584.86	1167.71	1168.61	2	0.1035
TiO2 ANATAZ	AB	Fibronectin (FN)	FINC_BOVIN	249550	4	4	4	0.0161	0.0221	DLQFVEVTDVK	53		646.88	1291.75	1292.67	2	0.07983
TiO2 ANATAZ	AB									QYNVGPAASQYPLR	62		782.86	1563.71	1563.79	2	0.9218
TiO2 ANATAZ	AB									TFYSCTTEGR	42.5		611.7	1832.08	1221.52	3	611.6
TiO2 ANATAZ	AB									VPGTSASATLTGLTR	59		716.34	1430.67	1431.78	2	-0.1071
TiO2 ANATAZ	C	Alpha-2-HS-glycoprotein precursor (Fetuin-A)	FETUA_BOVIN	38419	1	1	2	0.0081	0.0418	TPIVGQPSIPGGPVR	40		738.02	1474.03	1474.84	2	0.1953
TiO2 ANATAZ	C									TPIVGQPSIPGGPVR	56.6		737.91	1473.81	1474.84	2	-0.02467
TiO2 ANATAZ	C	Serum albumin precursor (Allergen Bos d 6)	ALBU_BOVIN	69294	3	3	3	0.0121	0.0527	LVNELTEFAK	55.5		582.28	1162.55	1163.63	2	-0.07747
TiO2 ANATAZ	C									LVVSTQTALA	42.8		501.75	1001.49	1002.58	2	-0.08977
TiO2 ANATAZ	C									YICDNQDTISSK	61.6		722.35	1442.69	1443.64	2	0.05106
TiO2 Dr.A	AB	Alpha-2-HS-glycoprotein precursor (Fetuin-A)	FETUA_BOVIN	38419	1	1	1	0.0041	0.0279	HTLNQIDSVK	41		577.99	1153.97	1154.62	2	0.3567
TiO2 Dr.A	AB	Serum albumin precursor (Allergen Bos d 6)	ALBU_BOVIN	69294	6	6	7	0.0283	0.104	EYEATLEECCAK	71.1		751.78	1501.55	1502.61	2	-0.0606
TiO2 Dr.A	AB									KVPQVSTPTLVEVSR	44.2		547.5	1639.48	1639.94	3	0.5482
TiO2 Dr.A	AB									KVPQVSTPTLVEVSR	58.8		820.56	2458.66	1639.94	3	819.7
TiO2 Dr.A	AB									LVNELTEFAK	47		582.32	1162.63	1163.63	2	0.002527
TiO2 Dr.A	AB									VPQVSTPTLVEVSR	64.4		756.41	2266.21	1511.84	3	755.4
TiO2 Dr.A	AB									YICDNQDTISSK	67		722.35	1442.69	1443.64	2	0.05106
TiO2 Dr.A	AB									YNGVFQECCQAEDK	41.2		874.37	2620.09	1747.71	3	873.4
TiO2 Dr.A	AB	Alpha-1-antiproteinase precursor	A1AT_BOVIN	46105	1	1	1	0.0041	0.0192	AALTIDEK	47.5		430.58	859.146	860.473	2	-0.3193
TiO2 Dr.A	AB	Fibronectin (FN)	FINC_BOVIN	249550	2	2	2	0.0081	0.0128	QYNVGPAASQYPLR	49.3		782.33	1562.65	1563.79	2	-0.1382
TiO2 Dr.A	AB									VPGTSASATLTGLTR	62.6		716.35	1430.69	1431.78	2	-0.08707
TiO2 Dr.A	C	Alpha-2-HS-glycoprotein precursor (Fetuin-A)	FETUA_BOVIN	38419	2	2	2	0.008	0.0724	QDGQFSVLFTK	49.3		635.33	1268.65	1269.65	2	0.005727
TiO2 Dr.A	C									TPIVGQPSIPGGPVR	49.3		737.98	1473.95	1474.84	2	0.1153
TiO2 Dr.A	C	Serum albumin precursor (Allergen Bos d 6)	ALBU_BOVIN	69294	6	9	11	0.044	0.0939	HLVDEPQNLIK	39.4		653.7	1958.08	1305.72	3	653.4
TiO2 Dr.A	C									HLVDEPQNLIK	45.6		653.37	1304.73	1305.72	2	0.01693
TiO2 Dr.A	C									HLVDEPQNLIK	46.5		653.38	1304.75	1305.72	2	0.03693
TiO2 Dr.A	C									KVPQVSTPTLVEVSR	43.5		547.4	1639.18	1639.94	3	0.2482
TiO2 Dr.A	C									KVPQVSTPTLVEVSR	55.6		547.46	1639.36	1639.94	3	0.4282
TiO2 Dr.A	C									KVPQVSTPTLVEVSR	75.6		820.56	1639.11	1639.94	2	0.1754
TiO2 Dr.A	C									LVNELTEFAK	47.3		582.35	1162.69	1163.63	2	0.06253
TiO2 Dr.A	C									QTALVELLK	43.9		507.8	1013.59	1014.62	2	-0.02627
TiO2 Dr.A	C									TVmENFVAFVDK	63.7	m3: Oxidation (+15,99)	708.37	2122.09	1415.69	3	707.4
TiO2 Dr.A	C									TVmENFVAFVDK	77.3	m3: Oxidation (+15,99)	708.38	1414.75	1415.69	2	0.06571
TiO2 Dr.A	C									VPQVSTPTLVEVSR	53.3		756.35	2266.03	1511.84	3	755.2
TiO2 Dr.A	FG	Hemoglobin alpha-1 chain	HBA_BOVIN	15044	3	3	3	0.012	0.27	FLANVSTVLTSK	54		640.37	1918.09	1279.73	3	639.4
TiO2 Dr.A	FG									VGGHAAEYGAEALER	51.8		765.62	2293.84	1529.73	3	765.1
TiO2 Dr.A	FG									VLSAADKGNVK	39.9		551.3	1650.88	1101.63	3	550.3
TiO2 Dr.A	FG	Apolipoprotein A-I precursor (Apo-AI) (ApoA-I)	APOA1_BOVIN	30276	3	3	3	0.012	0.1358	DYVAQFEASALGK	64.8		699.79	1397.57	1398.69	2	-0.1168
TiO2 Dr.A	FG									QQLAPYSDDLR	40.2		653.33	1304.65	1305.64	2	0.009727
TiO2 Dr.A	FG									VSILAAIDEASK	42.8		609.21	1824.61	1216.68	3	608.9
TiO2 Dr.A	FG	Serum albumin precursor (Allergen Bos d 6)	ALBU_BOVIN	69294	2	2	2	0.008	0.0412	LGEYGFQNALIVR	76.3		740.34	1478.67	1479.8	2	-0.1223
TiO2 Dr.A	FG									YICDNQDTISSK	60.5		722.35	1442.69	1443.64	2	0.05106
TiO2 N.B.	AB	Complement factor H (H factor 1)	CFAH_BOVIN	138260	1	1	1	0.004	0.0065	SGEQVAFK	83.5		433.29	864.566	865.441	2	0.1318
TiO2 N.B.	AB	Antithrombin-III (ATIII)	ANT3_BOVIN	49127	1	1	1	0.004	0.0208	SSELVSANR	51.5		481.69	961.366	962.49	2	-0.1168
TiO2 N.B.	AB	Prothrombin precursor (EC 3.4.21.5).	THRB_BOVIN	70506	1	1	1	0.004	0.024	GDACEGDSGGPFVMK	56.8		763.75	1525.49	1526.63	2	-0.132
TiO2 N.B.	AB	Alpha-2-HS-glycoprotein precursor (Fetuin-A)	FETUA_BOVIN	38419	3	3	3	0.012	0.0724	ALGGEDVR	44.6		408.67	815.326	816.421	2	-0.08787
TiO2 N.B.	AB									CNLLAEK	51.8		424.12	846.226	847.434	2	-0.201
TiO2 N.B.	AB									QDGQFSVLFTK	54.1		635.33	1268.65	1269.65	2	0.005727
TiO2 N.B.	AB	Serum albumin precursor (Allergen Bos d 6)	ALBU_BOVIN	69294	6	7	7	0.0281	0.107	EYEATLEECCAK	71		752.02	1502.03	1502.61	2	0.4194
TiO2 N.B.	AB									KVPQVSTPTLVEVSR	43.5		820.91	1639.81	1639.94	2	0.8754
TiO2 N.B.	AB									LGEYGFQNALIVR	66		740.38	2218.12	1479.8	3	739.3
TiO2 N.B.	AB									TCVADESHAGCEK	60.3		732.38	1462.75	1463.59	2	0.1642
TiO2 N.B.	AB									TCVADESHAGCEK	55.7		488.59	1462.75	1463.59	3	0.1669
TiO2 N.B.	AB									VPQVSTPTLVEVSR	43.1		756.36	2266.06	1511.84	3	755.2
TiO2 N.B.	AB									YICDNQDTISSK	62.5		722.4	1442.79	1443.64	2	0.1511
TiO2 N.B.	AB	Alpha-1-antiproteinase precursor	A1AT_BOVIN	46105	2	2	3	0.012	0.0409	INDYVEK	47.7		440.68	879.346	880.441	2	-0.08787
TiO2 N.B.	AB									LSISETYDLK	55.2		584.91	1167.81	1168.61	2	0.2035
TiO2 N.B.	AB									LSISETYDLK	62.8		584.76	1167.51	1168.61	2	-0.09647
TiO2 N.B.	C	Alpha-2-HS-glycoprotein precursor (Fetuin-A)	FETUA_BOVIN	38419	6	7	7	0.0281	0.22	ALGGEDVR	46		408.68	815.346	816.421	2	-0.06787
TiO2 N.B.	C									CDSSPDSAEDVRK	45.5		489.34	1465	1465.62	3	0.3835
TiO2 N.B.	C									CDSSPDSAEDVRK	48.6		733.33	1464.65	1465.62	2	0.03076
TiO2 N.B.	C									EPACDDPDTEQAALAAVDYINK	43.6		802.78	2405.32	2406.08	3	0.2491
TiO2 N.B.	C									HTLNQIDSVK	50.4		577.78	1153.55	1154.62	2	-0.06327
TiO2 N.B.	C									QDGQFSVLFTK	51.1		635.35	1268.69	1269.65	2	0.04573
TiO2 N.B.	C									TPIVGQPSIPGGPVR	43.3		738	1473.99	1474.84	2	0.1553
TiO2 N.B.	C	Serum albumin precursor (Allergen Bos d 6)	ALBU_BOVIN	69294	10	11	12	0.0482	0.183	CCAADDKEACFAVEGPK	62.6		643.42	1927.24	1927.8	3	0.4475
TiO2 N.B.	C									CCTESLVNR	49		569.74	1706.2	1138.5	3	568.7
TiO2 N.B.	C									EYEATLEECCAK	50.7		752.06	1502.11	1502.61	2	0.4994
TiO2 N.B.	C									HLVDEPQNLIK	42.8		653.84	1305.67	1305.72	2	0.9569
TiO2 N.B.	C									KVPQVSTPTLVEVSR	40.4		547.32	1638.94	1639.94	3	0.008151
TiO2 N.B.	C									KVPQVSTPTLVEVSR	44.2		547.37	1639.09	1639.94	3	0.1582
TiO2 N.B.	C									KVPQVSTPTLVEVSR	75.8		820.54	1639.07	1639.94	2	0.1354
TiO2 N.B.	C									LGEYGFQNALIVR	76.6		740.82	1479.63	1479.8	2	0.8377
TiO2 N.B.	C									LVNELTEFAK	47.3		582.31	1162.61	1163.63	2	-0.01747
TiO2 N.B.	C									TVmENFVAFVDK	63.9	m3: Oxidation (+15,99)	708.65	2122.93	1415.69	3	708.2
TiO2 N.B.	C									VPQVSTPTLVEVSR	51.9		756.38	2266.12	1511.84	3	755.3
TiO2 N.B.	C									YICDNQDTISSK	67		722.38	2164.12	1443.64	3	721.5
TiO2 N.B.	FG	Hemoglobin alpha-1 chain	HBA_BOVIN	15044	1	1	1	0.0041	0.0851	FLANVSTVLTSK	56.5		640.34	1278.67	1279.73	2	-0.05237
TiO2 N.B.	FG	Serum albumin precursor (Allergen Bos d 6)	ALBU_BOVIN	69294	3	3	3	0.0121	0.0544	LGEYGFQNALIVR	50.2		740.42	2218.24	1479.8	3	739.5
TiO2 N.B.	FG									LVNELTEFAK	38		582.37	1744.09	1163.63	3	581.5
TiO2 N.B.	FG									LVVSTQTALA	37.5		502.22	1503.64	1002.58	3	502.1
TiO2 N.B.	FG	Tetranectin precursor (TN) (C-type lectin domain family 3 member B)	TETN_BOVIN	22144	2	2	2	0.0081	0.1238	EQQALQTVCLK	43.4		659.34	1975	1317.68	3	658.3
TiO2 N.B.	FG									TQLDSLAQEVALLK	58.4		764.99	1527.97	1528.86	2	0.1149
TiO2 N.B.	FG	Apolipoprotein A-I precursor (Apo-AI) (ApoA-I)	APOA1_BOVIN	30276	5	5	5	0.0202	0.2113	DFATVYVEAIK	38.3		628.29	1254.57	1255.66	2	-0.08367
TiO2 N.B.	FG									DYVAQFEASALGK	88.8		700.25	1398.49	1398.69	2	0.8032
TiO2 N.B.	FG									LSPLAQELR	42.6		513.77	1538.29	1026.59	3	512.7
TiO2 N.B.	FG									QGLLPVLESLK	40.2		598.94	1793.8	1196.73	3	598.1
TiO2 N.B.	FG									VSILAAIDEASK	47.4		608.88	1823.62	1216.68	3	607.9
TiO2 N.B.	FG	Apolipoprotein E precursor (Apo-E)	APOE_BOVIN	35980	6	7	8	0.0324	0.2658	AATLSTLAGQPLLER	65.5		770.92	2309.74	1540.87	3	769.9
TiO2 N.B.	FG									AYKEELEGQLGPmAQETQAR	52.8	m13: Oxidation (+15,99)	756	2264.98	2265.08	3	0.9041
TiO2 N.B.	FG									FGPLVEQGQSR	46.4		609.33	1216.65	1217.63	2	0.02583
TiO2 N.B.	FG									LAVYQAGASEGAER	63.7		711.34	2131	1421.7	3	710.3
TiO2 N.B.	FG									LGSDmEDLR	44.5	m5: Oxidation (+15,99)	526.23	1050.45	1051.47	2	-0.01939
TiO2 N.B.	FG									SEVQAMLGQSTEELR	62.8		839.37	1676.73	1677.81	2	-0.07807
TiO2 N.B.	FG									SEVQAMLGQSTEELR	65.9		839.32	1676.63	1677.81	2	-0.1781
TiO2 N.B.	FG									SEVQAmLGQSTEELR	93.2	m6: Oxidation (+15,99)	847.66	1693.31	1693.81	2	0.507
control	AB	Serum albumin precursor (Allergen Bos d 6)	ALBU_BOVIN	69294	1	1	1	0.004	0.0198	RHPEYAVSVLLR	52		480.8	1439.38	1439.81	3	0.5743
control	C	Alpha-2-HS-glycoprotein precursor (Fetuin-A)	FETUA_BOVIN	38419	1	1	1	0.004	0.0585	HTFSGVASVESSSGEAFHVGK	65.8		707.59	2119.75	2120	3	0.7518
control	C	Serum albumin precursor (Allergen Bos d 6)	ALBU_BOVIN	69294	4	4	4	0.0161	0.105	AFDEKLFTFHADICTLPDTEK	67.8		833.8	2498.38	2498.19	3	1.195
control	C									DAFLGSFLYEYSR	70.1		784.66	1567.31	1567.74	2	0.5705
control	C									mPCTEDYLSLILNR	86.1	m1: Oxidation (+15,99)	870.93	1739.85	1740.83	2	0.02355
control	C									RHPYFYAPELLYYANK	53.7		682.65	2044.93	2045.03	3	0.9081
control	EG	Hemoglobin alpha-1 chain	HBA_BOVIN	15044	1	1	1	0.004	0.0851	FLANVSTVLTSK	57.4		640.52	1279.03	1279.73	2	0.3076
control	EG	Apolipoprotein A-I precursor (Apo-AI) (ApoA-I)	APOA1_BOVIN	30276	2	2	2	0.0081	0.1019	DYVAQFEASALGK	67.8		699.86	1397.71	1398.69	2	0.02323
control	EG									LLDNWDTLASTLSK	57.9		789.43	1576.85	1576.82	2	1.031
END OF FILE

## Sheet: Experiment 2
Search Engine: Mascot
	Samples: All Samples
	Fragment Tolerance: 0,60 Da (Monoisotopic)
	Parent Tolerance: 1,2 Da (Monoisotopic)
	Fixed Modifications: +57 on C (Carbamidomethyl)
	Variable Modifications: +16 on M (Oxidation)
	Database: the SwissProt_51.6 database (selected for Metazoa, 71412 entries)
	Digestion Enzyme: Trypsin
	Max Missed Cleavages: 2
Scaffold: Version: Scaffold_4.4.7
	Protein Grouping Strategy: Experiment-wide grouping with binary peptide-protein weights
	Peptide Thresholds: 95,0% minimum
	Protein Thresholds: 95,0% minimum and 1 peptide minimum
	Peptide FDR: 5,3% (Prophet)
	Protein FDR: 0,1% (Prophet)
Nanoparticle	SDS-PAGE sample	Protein name	Protein accession numbers	Protein molecular weight [Da]	Exclusive unique peptide count	Exclusive unique spectrum count	Exclusive spectrum count	Percentage of total spectra	Percentage sequence coverage	Peptide sequence	Mascot Ion score	Variable modifications identified by spectrum	Observed m/z	Actual peptide mass (AMU)	Calculated +1H Peptide Mass (AMU)	Spectrum charge	Actual minus calculated peptide mass (AMU)
PAA	AB	Plasma serine protease inhibitor precursor (PCI)	IPSP_BOVIN	42495	2	2	2	0.00803	0.0842	FSIEGSYQLEEVLPK	93.4		870.16	1738.31	1738.89	2	0.4233
PAA	AB									TLYLADTFPTNFEDPEGAK	38.2		1065.15	2128.29	2129.01	2	0.2856
PAA	AB	AntithrombinI (ATIII)	ANT3_BOVIN	49127.4	1	1	1	0.00402	0.0277	EVALNTIIFMGR	72.5		682.88	1363.75	1363.74	2	1.013
PAA	AB	Prothrombin precursor (EC 3.4.21.5)	THRB_BOVIN	70505.8	2	2	2	0.00803	0.0384	SPQELLCGASLISDR	61.7		823.55	1645.09	1645.82	2	0.2717
PAA	AB									YGFYTHVFR	41.9		595.28	1188.55	1189.58	2	-0.02557
PAA	AB	Alpha-HS-glycoprotein precursor (Fetuin-A)	FETUA_BOVIN	38419	1	1	1	0.00402	0.0279	HTLNQIDSVK	41.1		577.86	1153.71	1154.62	2	0.09673
PAA	AB	Thrombospondin 1 precursor.	TSP1_BOVIN	129533	1	1	1	0.00402	0.0094	TIVTTLQDSIR	56.5		624.09	1246.17	1246.7	2	0.4729
PAA	AB	Serum albumin precursor (Allergen Bos d 6)	ALBU_BOVIN	69294.2	8	8	8	0.0321	0.183	DAFLGSFLYEYSR	64.2		784.6	1567.19	1567.74	2	0.4505
PAA	AB									GLVLIAFSQYLQQCPFDEHVK	66.5		831.48	2491.42	2492.26	3	0.1615
PAA	AB									HLVDEPQNLIK	43.1		653.51	1305.01	1305.72	2	0.2969
PAA	AB									KVPQVSTPTLVEVSR	51.7		547.55	1639.63	1639.94	3	0.6982
PAA	AB									LGEYGFQNALIVR	67.4		740.96	1479.91	1479.8	2	1.118
PAA	AB									LVNELTEFAK	46.9		582.36	1162.71	1163.63	2	0.08253
PAA	AB									RHPEYAVSVLLR	53.7		480.77	1439.29	1439.81	3	0.4843
PAA	AB									RHPYFYAPELLYYANK	46.5		682.72	2045.14	2045.03	3	1.118
PAA	AB	Alpha-1-antiproteinase precursor	A1AT_BOVIN	46105.4	3	4	4	0.0161	0.101	LSISETYDLK	50.5		584.87	1167.73	1168.61	2	0.1235
PAA	AB									SVLGDVGITEVFSDR	86.5		797.57	1593.13	1593.81	2	0.3212
PAA	AB									VLDPNTVFALVNYISFK	44.2		647.72	1940.14	1940.05	3	1.093
PAA	AB									VLDPNTVFALVNYISFK	90.8		971.04	1940.07	1940.05	2	1.02
PAA	AB	Hemoglobin beta fetal chain	HBBF_BOVIN	15859.2	1	1	1	0.00402	0.0828	LLGNVLVVVLAR	79.9		633.57	1265.13	1265.83	2	0.3028
PAA	C	Alpha-HS-glycoprotein precursor (Fetuin-A)	FETUA_BOVIN	38419	3	3	3	0.0121	0.078	CNLLAEK	51.8		424.21	846.406	847.434	2	-0.02104
PAA	C									HTLNQIDSVK	45		577.9	1153.79	1154.62	2	0.1767
PAA	C									QDGQFSVLFTK	55.1		635.82	1269.63	1269.65	2	0.9857
PAA	C	Serum albumin precursor (Allergen Bos d 6)	ALBU_BOVIN	69294.2	19	20	20	0.081	0.318	AEFVEVTK	43.8		461.89	921.766	922.488	2	0.2852
PAA	C									CCTESLVNR	44.3		569.9	1137.79	1138.5	2	0.2953
PAA	C									DAFLGSFLYEYSR	66.4		784.67	1567.33	1567.74	2	0.5905
PAA	C									EYEATLEECCAK	54.9		751.92	1501.83	1502.61	2	0.2194
PAA	C									HLVDEPQNLIK	43		653.53	1305.05	1305.72	2	0.3369
PAA	C									HPEYAVSVLLR	53.3		642.49	1282.97	1283.71	2	0.2626
PAA	C									HPYFYAPELLYYANK	43		630.56	1888.66	1888.93	3	0.7392
PAA	C									KQTALVELLK	49.3		571.98	1141.95	1142.71	2	0.2387
PAA	C									KVPQVSTPTLVEVSR	75.7		820.56	1639.11	1639.94	2	0.1754
PAA	C									LGEYGFQNALIVR	67		740.67	1479.33	1479.8	2	0.5377
PAA	C									LKECCDKPLLEK	41.2		511.82	1532.44	1532.78	3	0.6645
PAA	C									LVNELTEFAK	56.2		582.33	1162.65	1163.63	2	0.02253
PAA	C									MPCTEDYLSLILNR	121		863.42	1724.83	1724.83	2	0.9985
PAA	C									RHPEYAVSVLLR	44.3		720.84	1439.67	1439.81	2	0.8615
PAA	C									RHPEYAVSVLLR	70.3		480.89	1439.65	1439.81	3	0.8443
PAA	C									RHPYFYAPELLYYANK	68.4		682.73	2045.17	2045.03	3	1.148
PAA	C									TVMENFVAFVDK	72.2		700.49	1398.97	1399.69	2	0.2806
PAA	C									VPQVSTPTLVEVSR	62.5		756.84	1511.67	1511.84	2	0.8304
PAA	C									YICDNQDTISSK	57.3		722.53	1443.05	1443.64	2	0.4111
PAA	C									YNGVFQECCQAEDK	43.1		874.35	1746.69	1747.71	2	-0.0119
PAA	C	Alpha-1-antiproteinase precursor	A1AT_BOVIN	46105.4	1	1	1	0.00405	0.0361	SVLGDVGITEVFSDR	58.7		797.47	1592.93	1593.81	2	0.1212
PAA	C	Plasma serine protease inhibitor precursor (PCI)	IPSP_BOVIN	42495	2	2	2	0.0081	0.0842	FSIEGSYQLEEVLPK	93.2		869.98	1737.95	1738.89	2	0.06333
PAA	C									TLYLADTFPTNFEDPEGAK	42.6		1065.57	2129.13	2129.01	2	1.126
PAA	D	Apolipoprotein E precursor (Apo-E)	APOE_BOVIN	35980	7	8	8	0.032	0.3006	AATLSTLAGQPLLER	54.5		771.05	1540.09	1540.87	2	0.2237
PAA	D									AYKEELEGQLGPMAQETQAR	55.8		750.6	2248.78	2249.09	3	0.6991
PAA	D									DSQPWEQALGR	44.2		643.95	1285.89	1286.61	2	0.2807
PAA	D									FGPLVEQGQSR	42.5		609.32	1216.63	1217.63	2	0.005827
PAA	D									LAVYQAGASEGAER	67.7		711.47	1420.93	1421.7	2	0.2313
PAA	D									LGSDMEDLR	75.1		518.18	1034.35	1035.48	2	-0.1245
PAA	D									SEVQAmLGQSTEELR	81.3	m6: Oxidation (+15,99)	847.91	1693.81	1693.81	2	1.007
PAA	D									SEVQAMLGQSTEELR	107		839.55	1677.09	1677.81	2	0.2819
PAA	EG	Serum albumin precursor (Allergen Bos d 6)	ALBU_BOVIN	69294.2	1	1	1	0.004	0.0214	LGEYGFQNALIVR	67		740.56	1479.11	1479.8	2	0.3177
PAA	EG	Apolipoprotein A-I precursor (Apo-AI) (ApoA-I)	APOA1_BOVIN	30276	12	13	13	0.052	0.4566	DFATVYVEAIK	52.1		628.35	1254.69	1255.66	2	0.03633
PAA	EG									DFATVYVEAIKDSGR	60.3		836.14	1670.27	1670.84	2	0.4347
PAA	EG									DYVAQFEASALGK	84.1		700.29	1398.57	1398.69	2	0.8832
PAA	EG									EQLGPVTQEFWDNLEK	49.4		967.42	1932.83	1932.93	2	0.8992
PAA	EG									LLDNWDTLASTLSK	87.7		789.31	1576.61	1576.82	2	0.7913
PAA	EG									LSPLAQELR	44.2		513.93	1025.85	1026.59	2	0.2589
PAA	EG									QQLAPYSDDLR	41.5		653.37	1304.73	1305.64	2	0.08973
PAA	EG									VAPLGEEFR	43.9		509.31	1016.61	1017.54	2	0.07683
PAA	EG									VAPLGEEFREGAR	38.4		477.72	1430.14	1430.74	3	0.4073
PAA	EG									VKDFATVYVEAIKDSGR	40.3		633.56	1897.66	1898	3	0.6641
PAA	EG									VSILAAIDEASK	55.1		608.9	1215.79	1216.68	2	0.1148
PAA	EG									VSILAAIDEASKK	38.6		673.01	1344.01	1344.77	2	0.2398
PAA	EG									VSILAAIDEASKK	53		449.11	1344.31	1344.77	3	0.5426
PAA	F	Hemoglobin beta fetal chain	HBBF_BOVIN	15859.2	2	2	2	0.00806	0.214	FFESFGDLSSADAILGNPK	92		1008.53	2015.05	2014.98	2	1.077
PAA	F									LLGNVLVVVLAR	80.1		633.51	1265.01	1265.83	2	0.1828
PAA	F	Apolipoprotein A precursor (Apo-AII) (ApoA)	APOA2_BOVIN	11202	1	1	1	0.00403	0.16	AGTDLLNFLSSFIDPK	87.5		869.97	1737.93	1737.91	2	1.027
Ag	AB	AntithrombinI (ATIII)	ANT3_BOVIN	49127.4	7	7	7	0.028	0.229	ADGESCSVLMMYQESK	67.2		918.34	1834.67	1834.77	2	0.9076
Ag	AB									EQLQDMGLEDLFSPEK	73.9		940.44	2818.3	1878.88	3	940.4
Ag	AB									EVALNTIIFMGR	72.8		682.56	1363.11	1363.74	2	0.3729
Ag	AB									GDDITMVLILPK	48.1		658.09	1314.17	1314.73	2	0.4391
Ag	AB									LPGIVAEGR	44.5		456.4	910.786	911.531	2	0.2622
Ag	AB									NNNDNIFLSPLSISTAFAMTK	52.8		1150.03	3447.07	2298.14	3	1150
Ag	AB									VAESTQVLELPFK	58		731	1459.99	1460.8	2	0.1936
Ag	AB	Prothrombin precursor (EC 3.4.21.5)	THRB_BOVIN	70505.8	5	5	6	0.024	0.12	GDACEGDSGGPFVMK	65.9		763.89	1525.77	1526.63	2	0.148
Ag	AB									ITDNMFCAGYKPGEGK	42.3		596.92	1787.74	1787.81	3	0.9366
Ag	AB									IVEGQDAEVGLSPWQVMLFR	48.6		758.98	1515.95	2274.16	2	-757.2
Ag	AB									IVEGQDAEVGLSPWQVMLFR	53.2		1138.11	2274.21	2274.16	2	1.054
Ag	AB									SPQELLCGASLISDR	94.5		823.52	2467.54	1645.82	3	822.7
Ag	AB									YGFYTHVFR	69		595.45	1783.33	1189.58	3	594.8
Ag	AB	Alpha-HS-glycoprotein precursor (Fetuin-A)	FETUA_BOVIN	38419	2	2	2	0.008	0.0864	HTFSGVASVESSSGEAFHVGK	49.6		707.71	2120.11	2120	3	1.112
Ag	AB									HTLNQIDSVK	47.4		577.9	1153.79	1154.62	2	0.1767
Ag	AB	Serum albumin precursor (Allergen Bos d 6)	ALBU_BOVIN	69294.2	14	14	15	0.06	0.29	DAFLGSFLYEYSR	66.3		784.84	1567.67	1567.74	2	0.9305
Ag	AB									EYEATLEECCAK	54.6		751.98	1501.95	1502.61	2	0.3394
Ag	AB									GLVLIAFSQYLQQCPFDEHVK	85.1		831.55	1661.09	2492.26	2	-830.2
Ag	AB									HLVDEPQNLIK	49.7		653.56	1957.66	1305.72	3	652.9
Ag	AB									HPYFYAPELLYYANK	45.9		630.54	1888.6	1888.93	3	0.6792
Ag	AB									KVPQVSTPTLVEVSR	45.2		547.69	1640.05	1639.94	3	1.118
Ag	AB									KVPQVSTPTLVEVSR	75.6		820.84	2459.5	1639.94	3	820.6
Ag	AB									LFTFHADICTLPDTEK	45.6		954.98	1907.95	1907.92	2	1.032
Ag	AB									LGEYGFQNALIVR	60.4		740.85	1479.69	1479.8	2	0.8977
Ag	AB									LVNELTEFAK	40.8		582.52	1744.54	1163.63	3	581.9
Ag	AB									MPCTEDYLSLILNR	121		863.15	2586.43	1724.83	3	862.6
Ag	AB									RHPEYAVSVLLR	59.8		480.93	1439.77	1439.81	3	0.9643
Ag	AB									TVMENFVAFVDK	72.4		700.83	1399.65	1399.69	2	0.9606
Ag	AB									VPQVSTPTLVEVSR	64.2		756.81	2267.41	1511.84	3	756.6
Ag	AB									YICDNQDTISSK	61.7		722.53	2164.57	1443.64	3	721.9
Ag	AB	Alpha-1-antiproteinase precursor	A1AT_BOVIN	46105.4	3	3	3	0.012	0.101	LSISETYDLK	57.1		585.24	1168.47	1168.61	2	0.8635
Ag	AB									SVLGDVGITEVFSDR	78.1		797.57	1593.13	1593.81	2	0.3212
Ag	AB									VLDPNTVFALVNYISFK	84.9		971.02	1940.03	1940.05	2	0.9804
Ag	AB	Hemoglobin beta fetal chain	HBBF_BOVIN	15859.2	2	2	2	0.008	0.214	FFESFGDLSSADAILGNPK	95.8		1008.14	3021.4	2014.98	3	1007
Ag	AB									LLGNVLVVVLAR	74.4		633.5	1264.99	1265.83	2	0.1628
Ag	C	Alpha-HS-glycoprotein precursor (Fetuin-A)	FETUA_BOVIN	38419	5	5	7	0.0282	0.2033	AQFVPLPVSVSVEFAVAATDCIAK	96.9		1260.58	3778.72	2519.32	3	1260
Ag	C									AQFVPLPVSVSVEFAVAATDCIAK	100		1260.71	3779.11	2519.32	3	1261
Ag	C									CNLLAEK	51.8		424.27	846.526	847.434	2	0.09896
Ag	C									HTFSGVASVESSSGEAFHVGK	59.2		707.61	2119.81	2120	3	0.8118
Ag	C									HTLNQIDSVK	45.9		577.92	1153.83	1154.62	2	0.2167
Ag	C									QDGQFSVLFTK	49.8		635.8	1269.59	1269.65	2	0.9457
Ag	C									QDGQFSVLFTK	68.2		635.67	1269.33	1269.65	2	0.6857
Ag	C	Serum albumin precursor (Allergen Bos d 6)	ALBU_BOVIN	69294.2	13	15	16	0.0645	0.254	CCTESLVNR	44.1		569.89	1706.65	1138.5	3	569.2
Ag	C									DAFLGSFLYEYSR	64.5		784.71	1567.41	1567.74	2	0.6705
Ag	C									EYEATLEECCAK	54.4		752.12	1502.23	1502.61	2	0.6194
Ag	C									GLVLIAFSQYLQQCPFDEHVK	95.4		831.81	2492.41	2492.26	3	1.151
Ag	C									HLVDEPQNLIK	43.1		653.57	1957.69	1305.72	3	653
Ag	C									KQTALVELLK	44.2		572.02	1142.03	1142.71	2	0.3187
Ag	C									KVPQVSTPTLVEVSR	43.5		820.55	1639.09	1639.94	2	0.1554
Ag	C									KVPQVSTPTLVEVSR	47.2		547.5	1639.48	1639.94	3	0.5482
Ag	C									KVPQVSTPTLVEVSR	76		820.83	2459.47	1639.94	3	820.5
Ag	C									LGEYGFQNALIVR	71		740.53	2218.57	1479.8	3	739.8
Ag	C									MPCTEDYLSLILNR	80.9		863.43	2587.27	1724.83	3	863.4
Ag	C									RHPEYAVSVLLR	44.9		720.52	1439.03	1439.81	2	0.2215
Ag	C									RHPEYAVSVLLR	55.5		480.88	1439.62	1439.81	3	0.8143
Ag	C									TVMENFVAFVDK	59.5		700.57	1399.13	1399.69	2	0.4406
Ag	C									VPQVSTPTLVEVSR	64.4		756.89	2267.65	1511.84	3	756.8
Ag	C									YICDNQDTISSK	58.9		722.61	2164.81	1443.64	3	722.2
Ag	D	Hemoglobin beta fetal chain	HBBF_BOVIN	15859.2	1	1	1	0.00402	0.131	FFESFGDLSSADAILGNPK	106		1008.4	2014.79	2014.98	2	0.8174
Ag	D	Apolipoprotein E precursor (Apo-E)	APOE_BOVIN	35980	1	1	1	0.00402	0.038	SWFEPLVEDMQR	52.1		768.93	1535.85	1536.72	2	0.138
Ag	EG	Apolipoprotein A-I precursor (Apo-AI) (ApoA-I)	APOA1_BOVIN	30276	11	11	11	0.0442	0.4264	DFATVYVEAIK	52.7		628.58	1255.15	1255.66	2	0.4963
Ag	EG									DSGRDYVAQFEASALGK	39.8		605.68	1814.02	1813.87	3	1.154
Ag	EG									DYVAQFEASALGK	83.6		700.06	1398.11	1398.69	2	0.4232
Ag	EG									LLDNWDTLASTLSK	73.2		789.12	2364.34	1576.82	3	788.5
Ag	EG									LSPLAQELR	49.2		513.87	1538.59	1026.59	3	513
Ag	EG									QQLAPYSDDLR	46.5		653.38	1304.75	1305.64	2	0.1097
Ag	EG									VAPLGEEFR	39.3		509.38	1016.75	1017.54	2	0.2168
Ag	EG									VAPLGEEFREGAR	48.5		477.85	1430.53	1430.74	3	0.7973
Ag	EG									VKDFATVYVEAIKDSGR	60.2		633.67	1265.33	1898	2	-631.7
Ag	EG									VQELQDKLSPLAQELRDR	41.8		713.72	2138.14	2138.16	3	0.9893
Ag	EG									VSILAAIDEASK	55.2		609.18	1824.52	1216.68	3	608.8
Ag	F	Hemoglobin alpha chain.	HBA_BOVIN	15053.4	1	1	1	0.004	0.156	AVEHLDDLPGALSELSDLHAHK	47.4		790.05	2367.13	2367.19	3	0.9418
Ag	F	Serum albumin precursor (Allergen Bos d 6)	ALBU_BOVIN	69294.2	1	1	1	0.004	0.0214	DAFLGSFLYEYSR	81.3		784.55	1567.09	1567.74	2	0.3505
Ag	F	Alpha-1-antiproteinase precursor	A1AT_BOVIN	46105.4	1	1	1	0.004	0.0361	SVLGDVGITEVFSDR	51.5		797.83	2390.47	1593.81	3	797.7
Ag	F									FFESFGDLSSADAILGNPK	111		1008.47	3022.39	2014.98	3	1008
Ag	F									FGSEFSPELQASFQK	51.2		851.48	2551.42	1701.81	3	850.6
Ag	F									LLGNVLVVVLAR	45.9		422.84	843.666	1265.83	2	-421.2
Ag	F									LLGNVLVVVLAR	80		633.68	1265.35	1265.83	2	0.5228
Ag	F									RFGSEFSPELQASFQK	46.4		620.15	1857.43	1857.91	3	0.523
SiO2	AB	Apolipoprotein D precursor (Apo-D) (ApoD)	APOD_HUMAN	21276.1	2	2	2	0.008	0.106	IPTTFENGR	55.9		518.25	1034.49	1034.53	2	0.9666
SiO2	AB									NILTSNNIDVK	53		615.91	1229.81	1230.67	2	0.1443
SiO2	AB	Dermcidin precursor (Preproteolysin)	A0A024FCL2_BOVIN	11914	1	1	1	0.004	0.125	LGKDAVEDLESVGK	47.1		487.55	1459.63	1459.76	3	0.8719
SiO2	AB	AntithrombinI (ATIII)	ANT3_BOVIN	49127.4	1	1	1	0.004	0.0277	SPVEDVCTAKPR	48.6		453.75	1358.23	1358.67	3	0.5626
SiO2	AB	Prothrombin precursor (EC 3.4.21.5)	THRB_BOVIN	70505.8	1	1	1	0.004	0.024	GDACEGDSGGPFVMK	64.2		763.88	1525.75	1526.63	2	0.128
SiO2	AB	Alpha-HS-glycoprotein precursor (Fetuin-A)	FETUA_BOVIN	38419	1	1	1	0.004	0.0585	HTFSGVASVESSSGEAFHVGK	48		707.54	2119.6	2120	3	0.6018
SiO2	AB	Serum albumin precursor (Allergen Bos d 6)	ALBU_BOVIN	69294.2	9	10	10	0.04	0.175	CCAADDKEACFAVEGPK	47.4		643.54	1927.6	1927.8	3	0.8075
SiO2	AB									CCTESLVNR	49		569.82	1137.63	1138.5	2	0.1353
SiO2	AB									EYEATLEECCAK	50.9		751.93	1501.85	1502.61	2	0.2394
SiO2	AB									KVPQVSTPTLVEVSR	58.9		820.55	1639.09	1639.94	2	0.1554
SiO2	AB									KVPQVSTPTLVEVSR	46.9		547.61	1639.81	1639.94	3	0.8782
SiO2	AB									LGEYGFQNALIVR	76.8		740.51	1479.01	1479.8	2	0.2177
SiO2	AB									RHPEYAVSVLLR	56.1		480.95	1439.83	1439.81	3	1.024
SiO2	AB									RHPYFYAPELLYYANK	49.4		682.67	2044.99	2045.03	3	0.9681
SiO2	AB									VPQVSTPTLVEVSR	64.2		756.58	1511.15	1511.84	2	0.3104
SiO2	AB									YICDNQDTISSK	71.6		722.66	1443.31	1443.64	2	0.6711
SiO2	AB	Alpha-1-antiproteinase precursor	A1AT_BOVIN	46105.4	2	2	2	0.008	0.0601	LSISETYDLK	50.7		584.9	1167.79	1168.61	2	0.1835
SiO2	AB									SVLGDVGITEVFSDR	84		797.55	1593.09	1593.81	2	0.2812
SiO2	C	Alpha-HS-glycoprotein precursor (Fetuin-A)	FETUA_BOVIN	38419	7	7	8	0.032	0.2173	ALGGEDVR	44.3		408.78	815.546	816.421	2	0.1321
SiO2	C									CDSSPDSAEDVRK	48.3		489.47	1465.39	1465.62	3	0.7735
SiO2	C									CNLLAEK	51.6		424.29	846.566	847.434	2	0.139
SiO2	C									EVVDPTKCNLLAEK	49.2		808.91	1615.81	1615.84	2	0.9771
SiO2	C									HTLNQIDSVK	50.1		577.9	1153.79	1154.62	2	0.1767
SiO2	C									HTLNQIDSVK	51.2		577.94	1153.87	1154.62	2	0.2567
SiO2	C									QDGQFSVLFTK	42.2		635.53	1269.05	1269.65	2	0.4057
SiO2	C									TPIVGQPSIPGGPVR	50.8		738.1	1474.19	1474.84	2	0.3553
SiO2	C	Serum albumin precursor (Allergen Bos d 6)	ALBU_BOVIN	69294.2	19	21	23	0.092	0.354	AEFVEVTK	41.7		461.83	921.646	922.488	2	0.1652
SiO2	C									CCAADDKEACFAVEGPK	65.1		643.52	1927.54	1927.8	3	0.7475
SiO2	C									CCTESLVNR	49		569.88	1137.75	1138.5	2	0.2553
SiO2	C									EYEATLEECCAK	54.8		751.96	1501.91	1502.61	2	0.2994
SiO2	C									FKDLGEEHFK	39		417.35	1249.03	1249.62	3	0.4147
SiO2	C									KQTALVELLK	42.4		571.97	1141.93	1142.71	2	0.2187
SiO2	C									KVPQVSTPTLVEVSR	58.7		820.98	1639.95	1639.94	2	1.015
SiO2	C									KVPQVSTPTLVEVSR	57.3		547.54	1639.6	1639.94	3	0.6682
SiO2	C									LFTFHADICTLPDTEK	43.8		954.52	1907.03	1907.92	2	0.1122
SiO2	C									LGEYGFQNALIVR	77.3		740.88	1479.75	1479.8	2	0.9577
SiO2	C									LKECCDKPLLEK	44.8		511.83	1532.47	1532.78	3	0.6945
SiO2	C									LKECCDKPLLEK	49.8		511.73	1532.17	1532.78	3	0.3945
SiO2	C									LSQKFPK	39.7		424.35	846.686	847.504	2	0.1895
SiO2	C									LVNELTEFAK	40.7		582.5	1162.99	1163.63	2	0.3625
SiO2	C									LVVSTQTALA	40.1		501.78	1001.55	1002.58	2	-0.02977
SiO2	C									RHPEYAVSVLLR	49.6		720.53	1439.05	1439.81	2	0.2415
SiO2	C									RHPEYAVSVLLR	64.7		480.79	1439.35	1439.81	3	0.5443
SiO2	C									RHPYFYAPELLYYANK	63.9		682.61	2044.81	2045.03	3	0.7881
SiO2	C									TVMENFVAFVDK	91.8		700.86	1399.71	1399.69	2	1.021
SiO2	C									VPQVSTPTLVEVSR	59.1		756.91	1511.81	1511.84	2	0.9704
SiO2	C									YICDNQDTISSK	59.9		722.54	1443.07	1443.64	2	0.4311
SiO2	C									YICDNQDTISSK	60.8		722.51	1443.01	1443.64	2	0.3711
SiO2	C									YNGVFQECCQAEDK	49.5		874.75	1747.49	1747.71	2	0.7881
SiO2	C	Alpha-1-antiproteinase precursor	A1AT_BOVIN	46105.4	1	1	1	0.004	0.024	LSISETYDLK	58.6		584.93	1167.85	1168.61	2	0.2435
SiO2	D	Complement C3 precursor	CO3_BOVIN	187253	2	2	2	0.00803	0.0175	EEVPAADLSDQVPDTESETK	39.2		720.7	2159.08	2159.98	3	0.1031
SiO2	D									VFALAANLIAIDSK	66.8		723.57	1445.13	1445.84	2	0.2969
SiO2	D	Apolipoprotein A-I precursor (Apo-AI) (ApoA-I)	APOA1_BOVIN	30276	1	1	1	0.00402	0.0528	LLDNWDTLASTLSK	73.3		788.95	1575.89	1576.82	2	0.07133
SiO2	D	Alpha-HS-glycoprotein precursor (Fetuin-A)	FETUA_BOVIN	38419	1	1	1	0.00402	0.0279	HTLNQIDSVK	55.6		577.75	1153.49	1154.62	2	-0.1233
SiO2	D	Serum albumin precursor (Allergen Bos d 6)	ALBU_BOVIN	69294.2	2	2	3	0.012	0.0395	DAFLGSFLYEYSR	63.3		784.92	1567.83	1567.74	2	1.091
SiO2	D									DAFLGSFLYEYSR	68.1		784.55	1567.09	1567.74	2	0.3505
SiO2	D									HLVDEPQNLIK	40.5		653.45	1304.89	1305.72	2	0.1769
SiO2	D	Hemoglobin beta fetal chain	HBBF_BOVIN	15859.2	1	1	1	0.00402	0.0828	LLGNVLVVVLAR	71.7		633.46	1264.91	1265.83	2	0.08283
SiO2	D	Apolipoprotein E precursor (Apo-E)	APOE_BOVIN	35980	5	5	5	0.0201	0.2089	AYKEELEGQLGPMAQETQAR	52		750.68	2249.02	2249.09	3	0.9391
SiO2	D									FGPLVEQGQSR	51		609.37	1216.73	1217.63	2	0.1058
SiO2	D									LAVYQAGASEGAER	54.8		711.52	1421.03	1421.7	2	0.3313
SiO2	D									LGSDMEDLR	75.2		518.31	1034.61	1035.48	2	0.1355
SiO2	D									SWFEPLVEDMQR	54.2		769.42	1536.83	1536.72	2	1.118
SiO2	EG	Apolipoprotein A-I precursor (Apo-AI) (ApoA-I)	APOA1_BOVIN	30276	12	12	13	0.0528	0.4981	AKPVLEDLR	38		520.94	1039.87	1040.61	2	0.2632
SiO2	EG									DFATVYVEAIKDSGR	65.7		836.06	1670.11	1670.84	2	0.2747
SiO2	EG									DYVAQFEASALGK	88.6		700.21	1398.41	1398.69	2	0.7232
SiO2	EG									EGGGSLAEYHAK	54.8		407.18	1218.52	1218.58	3	0.951
SiO2	EG									EQLGPVTQEFWDNLEK	69.1		967.13	1932.25	1932.93	2	0.3192
SiO2	EG									LLDNWDTLASTLSK	78.4		789.42	1576.83	1576.82	2	1.011
SiO2	EG									LSPLAQELR	46.1		513.94	1025.87	1026.59	2	0.2789
SiO2	EG									QGLLPVLESLK	37.7		599.02	1196.03	1196.73	2	0.3081
SiO2	EG									QQLAPYSDDLR	44.2		653.39	1304.77	1305.64	2	0.1297
SiO2	EG									VAPLGEEFR	44.4		509.4	1016.79	1017.54	2	0.2568
SiO2	EG									VAPLGEEFR	48		509.34	1016.67	1017.54	2	0.1368
SiO2	EG									VSILAAIDEASK	54		609.08	1216.15	1216.68	2	0.4748
SiO2	EG									VSILAAIDEASKK	52.6		449.19	1344.55	1344.77	3	0.7826
SiO2	EG	Apolipoprotein A precursor (Apo-AII) (ApoA)	APOA2_BOVIN	11202	1	1	1	0.00407	0.16	AGTDLLNFLSSFIDPK	59.6		869.96	1737.91	1737.91	2	1.007
SiO2	F	Hemoglobin alpha chain	HBA_BOVIN	15053.4	1	1	1	0.00403	0.0851	FLANVSTVLTSK	71.2		640.35	1278.69	1279.73	2	-0.03237
SiO2	F	Apolipoprotein A precursor (Apo-AII) (ApoA)	APOA2_BOVIN	11202	1	1	1	0.00403	0.16	AGTDLLNFLSSFIDPK	86.6		869.93	1737.85	1737.91	2	0.9472
SiO2	F	Hemoglobin beta fetal chain	HBBF_BOVIN	15859.2	2	2	2	0.00806	0.214	FFESFGDLSSADAILGNPK	99.2		1008.37	2014.73	2014.98	2	0.7574
SiO2	F									LLGNVLVVVLAR	61.7		633.53	1265.05	1265.83	2	0.2228
TiO2 P25	AB	Complement C3 precursor	CO3_BOVIN	187253	2	2	2	0.00806	0.0175	FVTVVATFGNVQVEK	68.1		819.98	1637.95	1637.89	2	1.064
TiO2 P25	AB									VFALAANLIAIDSK	76.8		723.49	2167.45	1445.84	3	722.6
TiO2 P25	AB	Complement factor H (H factor 1)	CFAH_BOVIN	138260	3	3	3	0.0121	0.0261	ENYLIQDAEEIVCK	73.7		862.85	1723.69	1723.82	2	0.8724
TiO2 P25	AB									IENGFLSESTFTYPLNK	40.6		980.9	2939.68	1959.97	3	980.7
TiO2 P25	AB									IMVGADSVQCYHFGWSPK	61.9		695.04	2082.1	2081.96	3	1.149
TiO2 P25	AB	Heat shock protein HSP 90-alpha	HS90A_BOVIN	84731	1	1	1	0.00403	0.0314	HGLEVIYMIEPIDEYCVQQLK	47.8		860.08	2577.22	2577.27	3	0.9529
TiO2 P25	AB	AntithrombinI (ATIII)	ANT3_BOVIN	49127.4	6	6	7	0.0282	0.224	AFLEVNEEGSEAAASTVISIAGR	40.9		774.36	2320.06	2321.16	3	-0.09595
TiO2 P25	AB									EQLQDMGLEDLFSPEK	40.7		627.29	1878.85	1878.88	3	0.9767
TiO2 P25	AB									EQLQDMGLEDLFSPEK	62.6		940.39	2818.15	1878.88	3	940.3
TiO2 P25	AB									EVALNTIIFMGR	92.3		682.58	1363.15	1363.74	2	0.4129
TiO2 P25	AB									GDDITMVLILPK	50		658.03	1314.05	1314.73	2	0.3191
TiO2 P25	AB									NNNDNIFLSPLSISTAFAMTK	53.6		1150.05	2298.09	2298.14	2	0.9497
TiO2 P25	AB									VAESTQVLELPFKGDDITmVLILPK	49	m19: Oxidation (+15,99)	925.16	2772.46	2772.51	3	0.9551
TiO2 P25	AB	Prothrombin precursor (EC 3.4.21.5).	THRB_BOVIN	70505.8	2	4	4	0.0161	0.056	IVEGQDAEVGLSPWQVmLFR	47.6	m17: Oxidation (+15,99)	764.39	2290.15	2290.15	3	1.002
TiO2 P25	AB									IVEGQDAEVGLSPWQVMLFR	56.6		1138.05	2274.09	2274.16	2	0.9343
TiO2 P25	AB									IVEGQDAEVGLSPWQVMLFR	56.8		759.02	2274.04	2274.16	3	0.8871
TiO2 P25	AB									YNWKENLDRDIALLK	38.9		631.3	1890.88	1891.01	3	0.8786
TiO2 P25	AB	Alpha-HS-glycoprotein precursor (Fetuin-A)	FETUA_BOVIN	38419	1	1	1	0.00403	0.0585	HTFSGVASVESSSGEAFHVGK	46.6		707.71	2120.11	2120	3	1.112
TiO2 P25	AB	Serum albumin precursor (Allergen Bos d 6)	ALBU_BOVIN	69294.2	1	1	1	0.00403	0.0214	DAFLGSFLYEYSR	64.9		784.86	1567.71	1567.74	2	0.9705
TiO2 P25	AB	Alpha-1-antiproteinase precursor	A1AT_BOVIN	46105.4	2	3	3	0.0121	0.0769	SVLGDVGITEVFSDR	82.1		797.53	2389.57	1593.81	3	796.8
TiO2 P25	AB									VLDPNTVFALVNYISFK	53		647.71	1940.11	1940.05	3	1.063
TiO2 P25	AB									VLDPNTVFALVNYISFK	83.1		971.06	1940.11	1940.05	2	1.06
TiO2 P25	AB	Hemoglobin beta fetal chain	HBBF_BOVIN	15859.2	2	2	2	0.00806	0.214	FFESFGDLSSADAILGNPK	74.4		1008.49	2014.97	2014.98	2	0.9974
TiO2 P25	AB									LLGNVLVVVLAR	87.5		633.55	1265.09	1265.83	2	0.2628
TiO2 P25	C	Elongation factor 1-alpha (EF-1-alpha)	EF1A2_BOVIN	50281.9	2	2	2	0.00803	0.041	IGGIGTVPVGR	59.1		513.86	1025.71	1025.61	2	1.103
TiO2 P25	C									LPLQDVYK	44.6		488.36	974.706	975.551	2	0.1621
TiO2 P25	C	AntithrombinI (ATIII).	ANT3_BOVIN	49127.4	4	4	4	0.0161	0.122	EQLQDMGLEDLFSPEK	61.9		940.49	2818.45	1878.88	3	940.6
TiO2 P25	C									EVALNTIIFMGR	72.1		682.56	1363.11	1363.74	2	0.3729
TiO2 P25	C									SPVEDVCTAKPR	54.9		453.82	1358.44	1358.67	3	0.7726
TiO2 P25	C									VAESTQVLELPFK	52.9		731.41	1460.81	1460.8	2	1.014
TiO2 P25	C	Alpha-HS-glycoprotein precursor (Fetuin-A)	FETUA_BOVIN	38419	3	3	3	0.012	0.0864	HTFSGVASVESSSGEAFHVGK	57.1		707.66	2119.96	2120	3	0.9618
TiO2 P25	C									HTLNQIDSVK	44.7		577.95	1730.83	1154.62	3	577.2
TiO2 P25	C									TPIVGQPSIPGGPVR	42		738.23	1474.45	1474.84	2	0.6153
TiO2 P25	C	Serum albumin precursor (Allergen Bos d 6)	ALBU_BOVIN	69294.2	10	10	11	0.0442	0.186	DAFLGSFLYEYSR	70.8		784.88	1567.75	1567.74	2	1.011
TiO2 P25	C									EYEATLEECCAK	71.1		751.92	1501.83	1502.61	2	0.2194
TiO2 P25	C									KQTALVELLK	44.8		572.16	1142.31	1142.71	2	0.5987
TiO2 P25	C									KVPQVSTPTLVEVSR	43.5		820.96	2459.86	1639.94	3	820.9
TiO2 P25	C									KVPQVSTPTLVEVSR	61.8		547.58	1639.72	1639.94	3	0.7882
TiO2 P25	C									LFTFHADICTLPDTEK	50.3		954.94	1907.87	1907.92	2	0.9522
TiO2 P25	C									LGEYGFQNALIVR	76.9		740.48	1478.95	1479.8	2	0.1577
TiO2 P25	C									LVVSTQTALA	42.9		501.87	1502.59	1002.58	3	501
TiO2 P25	C									TVMENFVAFVDK	51.6		700.5	1398.99	1399.69	2	0.3006
TiO2 P25	C									VPQVSTPTLVEVSR	51.5		756.85	2267.53	1511.84	3	756.7
TiO2 P25	C									YICDNQDTISSK	66.7		722.7	1443.39	1443.64	2	0.7511
TiO2 P25	D	Prothrombin precursor (EC 3.4.21.5)	THRB_BOVIN	70505.8	1	1	1	0.004	0.0144	YGFYTHVFR	42.2		595.72	1189.43	1189.58	2	0.8544
TiO2 P25	D	Apolipoprotein E precursor (Apo-E)	APOE_BOVIN	35980	7	9	10	0.04	0.3038	AATLSTLAGQPLLER	43.9		771.46	1540.91	1540.87	2	1.044
TiO2 P25	D									AYKEELEGQLGPMAQETQAR	65.5		750.53	2248.57	2249.09	3	0.4891
TiO2 P25	D									FGPLVEQGQSR	41.4		609.36	1216.71	1217.63	2	0.08583
TiO2 P25	D									FGPLVEQGQSR	50.3		609.35	1216.69	1217.63	2	0.06583
TiO2 P25	D									LAVYQAGASEGAER	70.9		474.85	1421.53	1421.7	3	0.8341
TiO2 P25	D									LAVYQAGASEGAER	76.5		711.53	1421.05	1421.7	2	0.3513
TiO2 P25	D									LGSDMEDLR	63.9		518.33	1034.65	1035.48	2	0.1755
TiO2 P25	D									SEVQAMLGQSTEELR	55.1		839.88	1677.75	1677.81	2	0.9419
TiO2 P25	D									SWFEPLVEDmQR	41.5	m10: Oxidation (+15,99)	777.42	1552.83	1552.71	2	1.123
TiO2 P25	D									SWFEPLVEDMQR	48.4		769.46	1536.91	1536.72	2	1.198
TiO2 P25	EG	Apolipoprotein A-I precursor (Apo-AI) (ApoA-I)	APOA1_BOVIN	30276	4	4	4	0.016	0.1811	DYVAQFEASALGK	91.8		699.96	1397.91	1398.69	2	0.2232
TiO2 P25	EG									LLDNWDTLASTLSK	72.7		789.19	2364.55	1576.82	3	788.7
TiO2 P25	EG									LSPLAQELR	42.7		513.91	1538.71	1026.59	3	513.1
TiO2 P25	EG									VSILAAIDEASK	54.2		608.94	1215.87	1216.68	2	0.1948
TiO2 P25	EG	Alpha-S1-casein precursor - Bos taurus (Bovine)	CASA1_BOVIN	24529	2	2	2	0.008	0.1168	HQGLPQEVLNENLLR	39		587.67	1759.99	1759.95	3	1.051
TiO2 P25	EG									YLGYLEQLLR	51.8		634.63	1267.25	1267.7	2	0.5486
TiO2 P25	F	Apolipoprotein A precursor (Apo-AII) (ApoA)	APOA2_BOVIN	11202	1	1	1	0.00403	0.16	AGTDLLNFLSSFIDPK	56.2		869.55	1737.09	1737.91	2	0.1872
TiO2 P25	F	Serum albumin precursor (Allergen Bos d 6)	ALBU_BOVIN	69294.2	1	1	1	0.00403	0.0214	DAFLGSFLYEYSR	62.8		784.84	1567.67	1567.74	2	0.9305
TiO2 P25	F	Hemoglobin beta fetal chain	HBBF_BOVIN	15859.2	2	2	2	0.00806	0.214	FFESFGDLSSADAILGNPK	105		1007.99	2013.97	2014.98	2	-0.002573
TiO2 P25	F									LLGNVLVVVLAR	74.3		633.59	1265.17	1265.83	2	0.3428
TiO2 FG	AB	AntithrombinI (ATIII).	ANT3_BOVIN	49127.4	1	1	1	0.00403	0.0277	SPVEDVCTAKPR	48.7		453.74	1358.2	1358.67	3	0.5326
TiO2 FG	AB	Alpha-HS-glycoprotein precursor (Fetuin-A)	FETUA_BOVIN	38419	2	2	2	0.00806	0.0864	HTFSGVASVESSSGEAFHVGK	62.6		707.65	2119.93	2120	3	0.9318
TiO2 FG	AB									HTLNQIDSVK	48.3		577.97	1153.93	1154.62	2	0.3167
TiO2 FG	AB	Serum albumin precursor (Allergen Bos d 6)	ALBU_BOVIN	69294.2	4	4	4	0.0161	0.0643	EYEATLEECCAK	54.9		751.91	1501.81	1502.61	2	0.1994
TiO2 FG	AB									KVPQVSTPTLVEVSR	57.8		547.57	1639.69	1639.94	3	0.7582
TiO2 FG	AB									VPQVSTPTLVEVSR	44.4		756.5	2266.48	1511.84	3	755.6
TiO2 FG	AB									YICDNQDTISSK	61.1		722.58	2164.72	1443.64	3	722.1
TiO2 FG	AB	Alpha-1-antiproteinase precursor	A1AT_BOVIN	46105.4	2	2	2	0.00806	0.0481	LSISETYDLK	54.5		584.91	1167.81	1168.61	2	0.2035
TiO2 FG	AB									LVDTFLEDVK	42.5		589.96	1177.91	1178.63	2	0.2827
TiO2 FG	C	Alpha-HS-glycoprotein precursor (Fetuin-A)	FETUA_BOVIN	38419	4	4	4	0.016	0.1783	HTFSGVASVESSSGEAFHVGK	53.7		707.66	2119.96	2120	3	0.9618
TiO2 FG	C									HTLNQIDSVK	45.3		577.93	1153.85	1154.62	2	0.2367
TiO2 FG	C									QQTQHAVEGDCDIHVLK	44.5		660.16	1977.46	1977.95	3	0.521
TiO2 FG	C									TPIVGQPSIPGGPVR	44.7		738.2	1474.39	1474.84	2	0.5553
TiO2 FG	C	Serum albumin precursor (Allergen Bos d 6)	ALBU_BOVIN	69294.2	17	18	19	0.076	0.329	CCTESLVNR	44.4		569.93	1706.77	1138.5	3	569.3
TiO2 FG	C									DAFLGSFLYEYSR	65.2		784.52	1567.03	1567.74	2	0.2905
TiO2 FG	C									DDPHACYSTVFDK	40.8		778.28	2331.82	1554.65	3	778.2
TiO2 FG	C									EYEATLEECCAK	55.1		751.94	1501.87	1502.61	2	0.2594
TiO2 FG	C									HLVDEPQNLIK	42.8		653.49	1957.45	1305.72	3	652.7
TiO2 FG	C									KQTALVELLK	48.8		572.12	1142.23	1142.71	2	0.5187
TiO2 FG	C									KVPQVSTPTLVEVSR	63.5		820.8	2459.38	1639.94	3	820.4
TiO2 FG	C									KVPQVSTPTLVEVSR	65		547.57	1639.69	1639.94	3	0.7582
TiO2 FG	C									LGEYGFQNALIVR	77		740.53	1479.05	1479.8	2	0.2577
TiO2 FG	C									LKECCDKPLLEK	41.1		511.83	1532.47	1532.78	3	0.6945
TiO2 FG	C									LVVSTQTALA	42.8		501.88	1502.62	1002.58	3	501
TiO2 FG	C									NECFLSHKDDSPDLPK	50.1		635.02	1902.04	1901.87	3	1.176
TiO2 FG	C									RHPEYAVSVLLR	65		480.91	959.806	1439.81	2	-479
TiO2 FG	C									RPCFSALTPDETYVPK	55		941.3	2820.88	1880.92	3	941
TiO2 FG	C									TVMENFVAFVDK	57		700.51	2098.51	1399.69	3	699.8
TiO2 FG	C									TVmENFVAFVDK	64.6		708.46	2122.36	1415.69	3	707.7
TiO2 FG	C									VPQVSTPTLVEVSR	59.4		756.87	2267.59	1511.84	3	756.8
TiO2 FG	C									YICDNQDTISSK	63.9		722.58	2164.72	1443.64	3	722.1
TiO2 FG	C									YNGVFQECCQAEDK	53.3		874.86	2621.56	1747.71	3	874.9
TiO2 FG	D	Apolipoprotein E precursor (Apo-E)	APOE_BOVIN	35980	4	4	4	0.016	0.1741	AYKEELEGQLGPMAQETQAR	49.3		750.69	1499.37	2249.09	2	-748.7
TiO2 FG	D									LAVYQAGASEGAER	65.6		711.37	1420.73	1421.7	2	0.03133
TiO2 FG	D									LGSDMEDLR	55.2		518.31	1034.61	1035.48	2	0.1355
TiO2 FG	D									SWFEPLVEDMQR	39.7		768.95	1535.89	1536.72	2	0.178
TiO2 FG	EG	Apolipoprotein A-I precursor (Apo-AI) (ApoA-I)	APOA1_BOVIN	30276	6	6	6	0.0241	0.3283	DFATVYVEAIKDSGR	85.6		836.09	1670.17	1670.84	2	0.3347
TiO2 FG	EG									DYVAQFEASALGK	81.9		699.97	1397.93	1398.69	2	0.2432
TiO2 FG	EG									EQLGPVTQEFWDNLEK	41.4		967.34	1932.67	1932.93	2	0.7392
TiO2 FG	EG									LLDNWDTLASTLSK	86.8		789.1	1576.19	1576.82	2	0.3713
TiO2 FG	EG									VKDFATVYVEAIKDSGR	64.8		633.7	1898.08	1898	3	1.084
TiO2 FG	EG									VSILAAIDEASK	56.9		608.97	1215.93	1216.68	2	0.2548
TiO2 FG	EG	Alpha-HS-glycoprotein precursor (Fetuin-A)	FETUA_BOVIN	38419	1	1	1	0.00402	0.0585	HTFSGVASVESSSGEAFHVGK	47.3		707.7	2120.08	2120	3	1.082
TiO2 FG	EG	Serum albumin precursor (Allergen Bos d 6)	ALBU_BOVIN	69294.2	1	1	1	0.00402	0.0214	DAFLGSFLYEYSR	71		784.86	1567.71	1567.74	2	0.9705
TiO2 FG	F	Hemoglobin alpha chain	HBA_BOVIN	15053.4	1	1	1	0.00403	0.0851	FLANVSTVLTSK	41.6		640.52	1279.03	1279.73	2	0.3076
TiO2 FG	F	Apolipoprotein A precursor (Apo-AII) (ApoA)	APOA2_BOVIN	11202	1	1	1	0.00403	0.16	AGTDLLNFLSSFIDPK	81.4		870.02	1738.03	1737.91	2	1.127
TiO2 ANATAZ	AB	Alpha-HS-glycoprotein precursor (Fetuin-A)	FETUA_BOVIN	38419	1	1	1	0.004	0.0223	ALGGEDVR	38.9		408.67	815.326	816.421	2	-0.08787
TiO2 ANATAZ	AB	Serum albumin precursor (Allergen Bos d 6)	ALBU_BOVIN	69294.2	6	6	6	0.024	0.11	CCTESLVNR	44.3		569.74	1706.2	1138.5	3	568.7
TiO2 ANATAZ	AB									EYEATLEECCAK	70.8		751.76	1501.51	1502.61	2	-0.1006
TiO2 ANATAZ	AB									LVNELTEFAK	38.8		582.3	1162.59	1163.63	2	-0.03747
TiO2 ANATAZ	AB									LVVSTQTALA	41.4		502.16	1503.46	1002.58	3	501.9
TiO2 ANATAZ	AB									YICDNQDTISSK	65.9		722.21	1442.41	1443.64	2	-0.2289
TiO2 ANATAZ	AB									YNGVFQECCQAEDK	45.2		874.68	1747.35	1747.71	2	0.6481
TiO2 ANATAZ	C	Alpha-HS-glycoprotein precursor (Fetuin-A)	FETUA_BOVIN	38419	4	5	5	0.0202	0.1198	CNLLAEK	54.3		424.16	846.306	847.434	2	-0.121
TiO2 ANATAZ	C									HTLNQIDSVK	43.7		577.79	1730.35	1154.62	3	576.7
TiO2 ANATAZ	C									QDGQFSVLFTK	37.4		635.72	1904.14	1269.65	3	635.5
TiO2 ANATAZ	C									QDGQFSVLFTK	55.1		635.39	1268.77	1269.65	2	0.1257
TiO2 ANATAZ	C									TPIVGQPSIPGGPVR	51.2		738.11	2211.31	1474.84	3	737.5
TiO2 ANATAZ	C	Serum albumin precursor (Allergen Bos d 6)	ALBU_BOVIN	69294.2	10	10	13	0.0524	0.194	CCAADDKEACFAVEGPK	56.8		643.39	1927.15	1927.8	3	0.3575
TiO2 ANATAZ	C									EYEATLEECCAK	39.9		751.93	1501.85	1502.61	2	0.2394
TiO2 ANATAZ	C									KVPQVSTPTLVEVSR	40.2		547.28	1638.82	1639.94	3	-0.1118
TiO2 ANATAZ	C									KVPQVSTPTLVEVSR	43.9		547.43	1639.27	1639.94	3	0.3382
TiO2 ANATAZ	C									KVPQVSTPTLVEVSR	75.8		820.38	2458.12	1639.94	3	819.2
TiO2 ANATAZ	C									LGEYGFQNALIVR	63.9		740.49	1478.97	1479.8	2	0.1777
TiO2 ANATAZ	C									LKPDPNTLCDEFK	37.9		526.27	1575.79	1576.77	3	0.02809
TiO2 ANATAZ	C									LVNELTEFAK	47.4		582.33	1162.65	1163.63	2	0.02253
TiO2 ANATAZ	C									TVmENFVAFVDK	56.4	m3: Oxidation (+15,99)	708.74	2123.2	1415.69	3	708.5
TiO2 ANATAZ	C									TVmENFVAFVDK	65	m3: Oxidation (+15,99)	708.3	2121.88	1415.69	3	707.2
TiO2 ANATAZ	C									VPQVSTPTLVEVSR	48.3		756.37	1510.73	1511.84	2	-0.1096
TiO2 ANATAZ	C									YICDNQDTISSK	65.8		722.38	1442.75	1443.64	2	0.1111
TiO2 ANATAZ	C									YNGVFQECCQAEDK	34.6		874.72	2621.14	1747.71	3	874.4
TiO2 ANATAZ	C	Alpha-1-antiproteinase precursor	A1AT_BOVIN	46105.4	1	1	1	0.00403	0.024	LSISETYDLK	51.5		584.8	1167.59	1168.61	2	-0.01647
TiO2 ANATAZ	EFG	Hemoglobin alpha chain	HBA_BOVIN	15053.4	4	4	4	0.0161	0.461	AVEHLDDLPGALSELSDLHAHK	47.1		790.07	1578.13	2367.19	2	-788.1
TiO2 ANATAZ	EFG									FLANVSTVLTSK	47.2		640.48	1278.95	1279.73	2	0.2276
TiO2 ANATAZ	EFG									TYFPHFDLSHGSAQVK	40.5		612.29	1833.85	1833.89	3	0.9641
TiO2 ANATAZ	EFG									VGGHAAEYGAEALER	65.5		765.33	2292.97	1529.73	3	764.2
TiO2 ANATAZ	EFG	Apolipoprotein A-I precursor (Apo-AI) (ApoA-I)	APOA1_BOVIN	30276	4	4	4	0.0161	0.1887	DYVAQFEASALGK	72.2		699.93	1397.85	1398.69	2	0.1632
TiO2 ANATAZ	EFG									LLDNWDTLASTLSK	66.2		789.22	2364.64	1576.82	3	788.8
TiO2 ANATAZ	EFG									QGLLPVLESLK	43.6		598.89	1195.77	1196.73	2	0.04813
TiO2 ANATAZ	EFG									VSILAAIDEASK	59.1		609.21	1824.61	1216.68	3	608.9
TiO2 ANATAZ	EFG	Thrombospondin 1 precursor	TSP1_BOVIN	129533	1	1	1	0.00402	0.00769	GFLLLASLR	70.2		495.29	988.566	989.614	2	-0.04107
TiO2 ANATAZ	EFG	Serum albumin precursor (Allergen Bos d 6)	ALBU_BOVIN	69294.2	7	8	8	0.0321	0.157	DAFLGSFLYEYSR	55.9		784.8	2351.38	1567.74	3	784.6
TiO2 ANATAZ	EFG									KVPQVSTPTLVEVSR	38.8		547.38	1639.12	1639.94	3	0.1882
TiO2 ANATAZ	EFG									KVPQVSTPTLVEVSR	58.5		820.54	1639.07	1639.94	2	0.1354
TiO2 ANATAZ	EFG									LGEYGFQNALIVR	76.9		740.46	1478.91	1479.8	2	0.1177
TiO2 ANATAZ	EFG									LKECCDKPLLEK	47.1		511.8	1532.38	1532.78	3	0.6045
TiO2 ANATAZ	EFG									mPCTEDYLSLILNR	45.2	m1: Oxidation (+15,99)	871.33	1740.65	1740.83	2	0.8235
TiO2 ANATAZ	EFG									RHPYFYAPELLYYANK	57.6		682.61	2044.81	2045.03	3	0.7881
TiO2 ANATAZ	EFG									YICDNQDTISSK	65.8		722.32	1442.63	1443.64	2	-0.008938
TiO2 ANATAZ	EFG	Hemoglobin beta fetal chain	HBBF_BOVIN	15859.2	4	4	4	0.0161	0.4	FFESFGDLSSADAILGNPK	106		1008.07	2014.13	2014.98	2	0.1574
TiO2 ANATAZ	EFG									FGSEFSPELQASFQK	41.3		851.78	1701.55	1701.81	2	0.7413
TiO2 ANATAZ	EFG									LLGNVLVVVLAR	79.9		633.49	1264.97	1265.83	2	0.1428
TiO2 ANATAZ	EFG									VVTGVANALAHR	87.8		604.31	1206.61	1207.69	2	-0.07727
TiO2 ANATAZ	EFG	Apolipoprotein E precursor (Apo-E)	APOE_BOVIN	35980	1	1	1	0.00402	0.0443	LAVYQAGASEGAER	73.7		711.33	1420.65	1421.7	2	-0.04867
TiO2 Dr.A	AB	Fibronectin (FN)	FINC_BOVIN	249550	1	1	1	0.00402	0.00662	VPGTSASATLTGLTR	57.2		716.37	1430.73	1431.78	2	-0.04707
TiO2 Dr.A	AB	Serum albumin precursor (Allergen Bos d 6)	ALBU_BOVIN	69294.2	1	1	1	0.00402	0.0165	LVNELTEFAK	47.2		582.3	1162.59	1163.63	2	-0.03747
TiO2 Dr.A	C	Serum albumin precursor (Allergen Bos d 6)	ALBU_BOVIN	69294.2	2	2	2	0.00806	0.0362	LVNELTEFAK	56.2		582.34	1162.67	1163.63	2	0.04253
TiO2 Dr.A	C									TVmENFVAFVDK	60.2	m3: Oxidation (+15,99)	708.33	2121.97	1415.69	3	707.3
TiO2 Dr.A	EFG	Hemoglobin alpha chain	HBA_BOVIN	15053.4	1	1	1	0.00407	0.0851	FLANVSTVLTSK	55.4		640.84	1279.67	1279.73	2	0.9476
TiO2 Dr.A	EFG	Apolipoprotein A-I precursor (Apo-AI) (ApoA-I)	APOA1_BOVIN	30276	3	3	3	0.0122	0.1283	DYVAQFEASALGK	88.2		700.26	1398.51	1398.69	2	0.8232
TiO2 Dr.A	EFG									LSPLAQELR	45.5		513.77	1538.29	1026.59	3	512.7
TiO2 Dr.A	EFG									VSILAAIDEASK	37		609.33	1824.97	1216.68	3	609.3
TiO2 Dr.A	EFG	Alpha-HS-glycoprotein precursor (Fetuin-A)	FETUA_BOVIN	38419	4	4	4	0.0163	0.1393	ALGGEDVR	47.8		408.69	815.366	816.421	2	-0.04787
TiO2 Dr.A	EFG									HTFSGVASVESSSGEAFHVGK	50.6		707.54	2119.6	2120	3	0.6018
TiO2 Dr.A	EFG									HTLNQIDSVK	44.8		577.78	1153.55	1154.62	2	-0.06327
TiO2 Dr.A	EFG									QDGQFSVLFTK	62.2		635.63	1269.25	1269.65	2	0.6057
TiO2 Dr.A	EFG	Serum albumin precursor (Allergen Bos d 6)	ALBU_BOVIN	69294.2	6	6	7	0.0285	0.117	HLVDEPQNLIK	39		653.36	1304.71	1305.72	2	-0.003073
TiO2 Dr.A	EFG									KVPQVSTPTLVEVSR	38.5		547.46	1639.36	1639.94	3	0.4282
TiO2 Dr.A	EFG									KVPQVSTPTLVEVSR	39.2		820.48	2458.42	1639.94	3	819.5
TiO2 Dr.A	EFG									LGEYGFQNALIVR	56.8		740.33	2217.97	1479.8	3	739.2
TiO2 Dr.A	EFG									LVNELTEFAK	45		582.33	1162.65	1163.63	2	0.02253
TiO2 Dr.A	EFG									LVVSTQTALA	41.4		501.77	1502.29	1002.58	3	500.7
TiO2 Dr.A	EFG									TVmENFVAFVDK	64.8	m3: Oxidation (+15,99)	708.33	2121.97	1415.69	3	707.3
TiO2 N.B.	AB	Complement factor H (H factor 1)	CFAH_BOVIN	138260	2	2	2	0.0081	0.0263	EAFTMIGPR	39.3		511.38	1020.75	1021.51	2	0.2396
TiO2 N.B.	AB									TSGLITCLK	45.3		496.75	991.486	992.545	2	-0.05144
TiO2 N.B.	AB	AntithrombinI (ATIII)	ANT3_BOVIN	49127.4	1	1	1	0.00405	0.0208	LPGIVAEGR	49.3		456.21	910.406	911.531	2	-0.1178
TiO2 N.B.	AB	Thrombospondin 1 precursor	TSP1_BOVIN	129533	1	1	1	0.00405	0.0094	TIVTTLQDSIR	43.5		623.9	1245.79	1246.7	2	0.09293
TiO2 N.B.	AB	Serum albumin precursor (Allergen Bos d 6)	ALBU_BOVIN	69294.2	5	5	5	0.0202	0.0988	KVPQVSTPTLVEVSR	59		820.86	2459.56	1639.94	3	820.6
TiO2 N.B.	AB									LGEYGFQNALIVR	76.4		740.39	1478.77	1479.8	2	-0.02227
TiO2 N.B.	AB									LVNELTEFAK	47.1		582.36	1162.71	1163.63	2	0.08253
TiO2 N.B.	AB									LVVSTQTALA	40.5		501.76	1502.26	1002.58	3	500.7
TiO2 N.B.	AB									YICDNQDTISSK	66.4		722.37	1442.73	1443.64	2	0.09106
TiO2 N.B.	AB	Alpha-1-antiproteinase precursor	A1AT_BOVIN	46105.4	2	2	2	0.0081	0.0601	LSISETYDLK	57.2		584.79	1167.57	1168.61	2	-0.03647
TiO2 N.B.	AB									SVLGDVGITEVFSDR	57.1		797.72	2390.14	1593.81	3	797.3
TiO2 N.B.	C	Alpha-HS-glycoprotein precursor (Fetuin-A)	FETUA_BOVIN	38419	2	2	2	0.00806	0.0641	CNLLAEK	47.5		424.16	846.306	847.434	2	-0.121
TiO2 N.B.	C									TPIVGQPSIPGGPVR	42.6		737.99	1473.97	1474.84	2	0.1353
TiO2 N.B.	C	Serum albumin precursor (Allergen Bos d 6)	ALBU_BOVIN	69294.2	9	9	9	0.0363	0.161	EYEATLEECCAK	54		751.77	2252.29	1502.61	3	750.7
TiO2 N.B.	C									KVPQVSTPTLVEVSR	48.8		547.37	1639.09	1639.94	3	0.1582
TiO2 N.B.	C									LGEYGFQNALIVR	54.3		740.79	1479.57	1479.8	2	0.7777
TiO2 N.B.	C									LVNELTEFAK	45.6		582.34	1162.67	1163.63	2	0.04253
TiO2 N.B.	C									LVVSTQTALA	37.9		501.75	1001.49	1002.58	2	-0.08977
TiO2 N.B.	C									TVmENFVAFVDK	66.5	m3: Oxidation (+15,99)	708.34	2122	1415.69	3	707.3
TiO2 N.B.	C									VPQVSTPTLVEVSR	70.3		756.45	2266.33	1511.84	3	755.5
TiO2 N.B.	C									YICDNQDTISSK	56.6		722.39	1442.77	1443.64	2	0.1311
TiO2 N.B.	C									YNGVFQECCQAEDK	49.3		874.72	2621.14	1747.71	3	874.4
TiO2 N.B.	C	Apolipoprotein E precursor (Apo-E)	APOE_BOVIN	35980	2	3	3	0.0121	0.0918	LAVYQAGASEGAER	54		711.61	1421.21	1421.7	2	0.5113
TiO2 N.B.	C									SEVQAMLGQSTEELR	80.9		839.73	1677.45	1677.81	2	0.6419
TiO2 N.B.	C									SEVQAmLGQSTEELR	86.7	m6: Oxidation (+15,99)	847.61	1693.21	1693.81	2	0.407
TiO2 N.B.	EFG	Hemoglobin alpha chain	HBA_BOVIN	15053.4	1	1	1	0.00403	0.0851	FLANVSTVLTSK	54.7		640.35	1918.03	1279.73	3	639.3
TiO2 N.B.	EFG	Apolipoprotein A-I precursor (Apo-AI) (ApoA-I)	APOA1_BOVIN	30276	3	3	3	0.0121	0.1358	DYVAQFEASALGK	68.6		699.91	1397.81	1398.69	2	0.1232
TiO2 N.B.	EFG									QQLAPYSDDLR	42.6		653.67	1957.99	1305.64	3	653.4
TiO2 N.B.	EFG									VSILAAIDEASK	46.7		608.93	1823.77	1216.68	3	608.1
control	F	Apolipoprotein A precursor (Apo-AII) (ApoA)	APOA2_BOVIN	11202	1	1	1	0.00403	0.16	AGTDLLNFLSSFIDPK	73.3		869.53	1737.05	1737.91	2	0.1472
control	C	Dermcidin precursor (Preproteolysin)	A0A024FCL2_BOVIN	11914	1	1	1	0.004	0.0982	DAVEDLESVGK	61		581.71	1161.41	1161.56	2	0.8497
control	C	Alpha-HS-glycoprotein precursor (Fetuin-A)	FETUA_BOVIN	38419	4	4	4	0.016	0.2	AQFVPLPVSVSVEFAVAATDCIAK	39.5		840.82	2519.44	2519.32	3	1.124
control	C								0.2006	HTFSGVASVESSSGEAFHVGK	45		707.57	2119.69	2120	3	0.6918
control	C									HTLNQIDSVK	49.6		577.87	1153.73	1154.62	2	0.1167
control	C									QQTQHAVEGDCDIHVLK	40.5		660.13	1977.37	1977.95	3	0.431
control	C	Serum albumin precursor (Allergen Bos d 6)	ALBU_BOVIN	69294.2	14	15	15	0.06	0.283	AEFVEVTK	46.2		461.77	921.526	922.488	2	0.04523
control	C									DAFLGSFLYEYSR	66.4		784.58	1567.15	1567.74	2	0.4105
control	C									EYEATLEECCAK	55.1		751.86	1501.71	1502.61	2	0.0994
control	C									GLVLIAFSQYLQQCPFDEHVK	92.2		831.72	2492.14	2492.26	3	0.8815
control	C									HLVDEPQNLIK	42.3		653.52	1305.03	1305.72	2	0.3169
control	C									KVPQVSTPTLVEVSR	50.7		820.52	1639.03	1639.94	2	0.09543
control	C									KVPQVSTPTLVEVSR	52.4		547.53	1639.57	1639.94	3	0.6382
control	C									LGEYGFQNALIVR	76.1		740.84	1479.67	1479.8	2	0.8777
control	C									LKPDPNTLCDEFK	43.3		526.66	1576.96	1576.77	3	1.198
control	C									mPCTEDYLSLILNR	64.6	m1: Oxidation (+15,99)	870.95	1739.89	1740.83	2	0.06355
control	C									RHPEYAVSVLLR	64.8		480.79	1439.35	1439.81	3	0.5443
control	C									RPCFSALTPDETYVPK	41.4		627.95	1880.83	1880.92	3	0.9147
control	C									SLHTLFGDELCK	43		710.45	1418.89	1419.69	2	0.1994
control	C									TVMENFVAFVDK	55.3		700.55	1399.09	1399.69	2	0.4006
control	C									VPQVSTPTLVEVSR	50.6		756.82	1511.63	1511.84	2	0.7904
control	AB	Alpha-HS-glycoprotein precursor (Fetuin-A)	FETUA_BOVIN	38419	2	2	2	0.008	0.0864	HTFSGVASVESSSGEAFHVGK	40.8		707.54	2119.6	2120	3	0.6018
control	AB									HTLNQIDSVK	52.4		577.91	1153.81	1154.62	2	0.1967
control	AB	Serum albumin precursor (Allergen Bos d 6)	ALBU_BOVIN	69294.2	7	7	7	0.028	0.143	DAFLGSFLYEYSR	68.5		784.9	1567.79	1567.74	2	1.051
control	AB									KVPQVSTPTLVEVSR	47.5		547.5	1639.48	1639.94	3	0.5482
control	AB									LGEYGFQNALIVR	67.1		740.49	1478.97	1479.8	2	0.1777
control	AB									LVNELTEFAK	42.7		582.39	1162.77	1163.63	2	0.1425
control	AB									RHPEYAVSVLLR	62.1		480.8	1439.38	1439.81	3	0.5743
control	AB									TVMENFVAFVDK	91.9		700.5	1398.99	1399.69	2	0.3006
control	AB									YICDNQDTISSK	59.3		722.52	1443.03	1443.64	2	0.3911
control	AB	Alpha-1-antiproteinase precursor	A1AT_BOVIN	46105.4	2	2	2	0.008	0.0601	LQQLEDKLNNELLAK	40.7		590.62	1768.84	1768.98	3	0.8654
control	AB									LSISETYDLK	44.1		584.92	1167.83	1168.61	2	0.2235
END OF FILE

## Sheet: Experiment 3
Search Engine: Mascot
	Samples: All Samples
	Fragment Tolerance: 0,60 Da (Monoisotopic)
	Parent Tolerance: 1,2 Da (Monoisotopic)
	Fixed Modifications: +57 on C (Carbamidomethyl)
	Variable Modifications: +16 on M (Oxidation)
	Database: the SwissProt_51.6 database (selected for Metazoa, 71412 entries)
	Digestion Enzyme: Trypsin
	Max Missed Cleavages: 2
Scaffold: Version: Scaffold_4.4.7
	Protein Grouping Strategy: Experiment-wide grouping with binary peptide-protein weights
	Peptide Thresholds: 95,0% minimum
	Protein Thresholds: 95,0% minimum and 1 peptide minimum
	Peptide FDR: 5,3% (Prophet)
	Protein FDR: 0,1% (Prophet)
Nanoparticle	SDS-PAGE sample/bands	Protein name	Protein accession numbers	Protein molecular weight [Da]	Exclusive unique peptide count	Exclusive unique spectrum count	Exclusive spectrum count	Percentage of total spectra	Percentage sequence coverage	Peptide sequence	Mascot Ion score	Variable modifications identified by spectrum	Observed m/z	Actual peptide mass (AMU)	Calculated +1H Peptide Mass (AMU)	Spectrum charge	Actual minus calculated peptide mass (AMU)
PAA	AB	Antithrombin-III (ATIII)	ANT3_BOVIN	49127.4	3	3	3	0.0123	0.104	ANSHFATAFYQHLADSK	44.7		636.99	1907.95	1907.9	3	1.053
PAA	AB									EQLQDmGLEDLFSPEK	62.5	m6: Oxidation (+15,99)	948.31	1894.61	1894.87	2	0.739
PAA	AB									EVALNTIIFmGR	54.6	m10: Oxidation (+15,99)	690.44	1378.87	1379.74	2	0.138
PAA	AB	Alpha-2-HS-glycoprotein precursor (Fetuin-A)	FETUA_BOVIN	38419	1	1	1	0.0041	0.0585	HTFSGVASVESSSGEAFHVGK	43.4		707.61	2119.81	2120	3	0.8118
PAA	AB	Serum albumin precursor (Allergen Bos d 6)	ALBU_BOVIN	69294.2	4	4	4	0.0164	0.089	DAFLGSFLYEYSR	68.4		784.36	1566.71	1567.74	2	-0.02947
PAA	AB									LGEYGFQNALIVR	74.2		740.87	1479.73	1479.8	2	0.9377
PAA	AB									RPCFSALTPDETYVPK	46.2		627.97	1880.89	1880.92	3	0.9747
PAA	AB									TVMENFVAFVDK	58.1		700.39	1398.77	1399.69	2	0.08063
PAA	AB	Alpha-1-antiproteinase precursor	A1AT_BOVIN	46105.4	3	3	4	0.0164	0.103	LQQLEDKLNNELLAK	64.9		590.39	1768.15	1768.98	3	0.1754
PAA	AB									NLYHSEAFSINFR	49.3		799.89	1597.77	1597.78	2	0.9976
PAA	AB									SVLGDVGITEVFSDR	69.9		797.48	1592.95	1593.81	2	0.1412
PAA	AB									SVLGDVGITEVFSDR	82.9		797.56	1593.11	1593.81	2	0.3012
PAA	AB	Hemoglobin beta fetal chain	HBBF_BOVIN	15859.2	2	2	2	0.0082	0.186	FGSEFSPELQASFQK	42.8		851.53	1701.05	1701.81	2	0.2413
PAA	AB									LLGNVLVVVLAR	70.2		633.4	1264.79	1265.83	2	-0.03717
PAA	C	Alpha-2-HS-glycoprotein precursor (Fetuin-A)	FETUA_BOVIN	38419	1	1	2	0.00806	0.0585	HTFSGVASVESSSGEAFHVGK	47.8		707.57	2119.69	2120	3	0.6918
PAA	C									HTFSGVASVESSSGEAFHVGK	62.3		707.61	2119.81	2120	3	0.8118
PAA	C	Serum albumin precursor (Allergen Bos d 6)	ALBU_BOVIN	69294.2	8	9	9	0.0363	0.173	DAFLGSFLYEYSR	66.6		784.54	1567.07	1567.74	2	0.3305
PAA	C									GLVLIAFSQYLQQCPFDEHVK	101		831.82	2492.44	2492.26	3	1.181
PAA	C									HPYFYAPELLYYANK	58.2		630.67	1888.99	1888.93	3	1.069
PAA	C									LFTFHADICTLPDTEK	56.8		954.54	2860.6	1907.92	3	953.7
PAA	C									LGEYGFQNALIVR	67.2		740.8	1479.59	1479.8	2	0.7977
PAA	C									mPCTEDYLSLILNR	69.3	m1: Oxidation (+15,99)	871.35	2611.03	1740.83	3	871.2
PAA	C									MPCTEDYLSLILNR	107		862.95	2585.83	1724.83	3	862
PAA	C									RHPYFYAPELLYYANK	56.9		682.72	2045.14	2045.03	3	1.118
PAA	C									TVMENFVAFVDK	72.4		700.75	1399.49	1399.69	2	0.8006
PAA	C	Alpha-1-antiproteinase precursor	A1AT_BOVIN	46105.4	1	1	1	0.00403	0.0361	SVLGDVGITEVFSDR	63.8		797.88	2390.62	1593.81	3	797.8
PAA	EFG	Hemoglobin alpha chain	HBA_BOVIN	15053.4	3	3	3	0.012	0.348	AVEHLDDLPGALSELSDLHAHK	49.8		789.93	2366.77	2367.19	3	0.5818
PAA	EFG									FLANVSTVLTSK	64.9		640.47	1278.93	1279.73	2	0.2076
PAA	EFG									VGGHAAEYGAEALER	57.5		765.65	2293.93	1529.73	3	765.2
PAA	EFG	Apolipoprotein A-I precursor (Apo-AI) (ApoA-I)	APOA1_BOVIN	30276	6	6	6	0.024	0.2642	DYVAQFEASALGK	91.8		700.24	1398.47	1398.69	2	0.7832
PAA	EFG									LLDNWDTLASTLSK	74.5		788.95	2363.83	1576.82	3	788
PAA	EFG									LSPLAQELR	51.1		513.92	1538.74	1026.59	3	513.2
PAA	EFG									QGLLPVLESLK	52.6		598.93	1195.85	1196.73	2	0.1281
PAA	EFG									QQLAPYSDDLR	40.2		653.33	1956.97	1305.64	3	652.3
PAA	EFG									VSILAAIDEASK	52.9		609.21	1216.41	1216.68	2	0.7348
PAA	EFG	Hemoglobin alpha chain	HBA_BOVIN	15053.4	1	1	1	0.004	0.106	VGGHAAEYGAEALER	64.4		510.74	1019.47	1529.73	2	-509.3
PAA	EFG	Hemoglobin beta fetal chain	HBBF_BOVIN	15859.2	1	1	1	0.004	0.0828	LLGNVLVVVLAR	66.9		633.55	1265.09	1265.83	2	0.2628
Ag	AB	Antithrombin-III (ATIII)	ANT3_BOVIN	49127.4	3	3	4	0.016	0.0531	LPGIVAEGR	43.1		456.23	910.446	911.531	2	-0.07777
Ag	AB									SPVEDVCTAKPR	50.5		453.71	905.406	1358.67	2	-452.3
Ag	AB									SPVEDVCTAKPR	78.1		679.84	1357.67	1358.67	2	-0.0001383
Ag	AB									SRLPGIVAEGR	45.5		577.83	1153.65	1154.66	2	-0.01087
Ag	AB	Prothrombin precursor (EC 3.4.21.5)	THRB_BOVIN	70505.8	2	2	2	0.008	0.048	GDACEGDSGGPFVMK	62.2		763.8	2288.38	1526.63	3	762.8
Ag	AB									SPQELLCGASLISDR	60.5		823.51	1645.01	1645.82	2	0.1917
Ag	AB	Serum albumin precursor (Allergen Bos d 6)	ALBU_BOVIN	69294.2	8	8	8	0.032	0.171	CCTESLVNR	43.4		569.74	1706.2	1138.5	3	568.7
Ag	AB									DAFLGSFLYEYSR	66.4		784.35	1566.69	1567.74	2	-0.04947
Ag	AB									EYEATLEECCAK	70.3		752.12	1502.23	1502.61	2	0.6194
Ag	AB									GLVLIAFSQYLQQCPFDEHVK	79		831.68	2492.02	2492.26	3	0.7615
Ag	AB									LGEYGFQNALIVR	57.7		740.84	1479.67	1479.8	2	0.8777
Ag	AB									LVVSTQTALA	39.4		501.75	1001.49	1002.58	2	-0.08977
Ag	AB									YICDNQDTISSK	73		722.38	1442.75	1443.64	2	0.1111
Ag	AB									YNGVFQECCQAEDK	49.4		874.8	1747.59	1747.71	2	0.8881
Ag	AB	Alpha-1-antiproteinase precursor	A1AT_BOVIN	46105.4	6	6	6	0.024	0.151	AALTIDEK	48		430.72	859.426	860.473	2	-0.03927
Ag	AB									GNTHTEILK	43.3		506.75	1011.49	1012.54	2	-0.04907
Ag	AB									LSISETYDLK	50		584.63	1167.25	1168.61	2	-0.3565
Ag	AB									LVDTFLEDVK	45.5		589.78	1177.55	1178.63	2	-0.07727
Ag	AB									SVLGDVGITEVFSDR	66		797.41	2389.21	1593.81	3	796.4
Ag	AB									YASSANLHLPK	68.6		600.86	1199.71	1200.64	2	0.07613
Ag	AB	Hemoglobin beta fetal chain	HBBF_BOVIN	15859.2	2	2	2	0.008	0.166	LLGNVLVVVLAR	61.6		633.55	1897.63	1265.83	3	632.8
Ag	AB									VVTGVANALAHR	68.1		604.31	1206.61	1207.69	2	-0.07727
Ag	C	Antithrombin-III (ATIII)	ANT3_BOVIN	49127.4	1	1	1	0.00402	0.0277	EVALNTIIFmGR	47.4	m10: Oxidation (+15,99)	690.44	1378.87	1379.74	2	0.138
Ag	C	Alpha-2-HS-glycoprotein precursor (Fetuin-A)	FETUA_BOVIN	38419	6	6	7	0.0281	0.2925	CNLLAEK	54.3		424.15	846.286	847.434	2	-0.141
Ag	C									EVVDPTKCNLLAEK	43.2		808.38	2422.12	1615.84	3	807.3
Ag	C									HTFSGVASVESSSGEAFHVGK	35.7		707.54	2119.6	2120	3	0.6018
Ag	C									HTFSGVASVESSSGEAFHVGK	38.3		707.54	2119.6	2120	3	0.6018
Ag	C									HTLNQIDSVK	47.8		577.76	1153.51	1154.62	2	-0.1033
Ag	C									QQTQHAVEGDCDIHVLK	39.9		660.26	1977.76	1977.95	3	0.821
Ag	C									TPIVGQPSIPGGPVR	53.8		738.06	1474.11	1474.84	2	0.2753
Ag	C	Serum albumin precursor (Allergen Bos d 6)	ALBU_BOVIN	69294.2	22	23	25	0.1	0.42	CCAADDKEACFAVEGPK	58		643.67	1927.99	1927.8	3	1.197
Ag	C									CCAADDKEACFAVEGPK	87.5		964.31	1926.61	1927.8	2	-0.1853
Ag	C									CCTESLVNR	38.9		569.8	1706.38	1138.5	3	568.9
Ag	C									DAFLGSFLYEYSR	71.3		784.37	1566.73	1567.74	2	-0.009473
Ag	C									EACFAVEGPK	39.6		554.08	1659.22	1107.51	3	552.7
Ag	C									ECCHGDLLECADDR	41.1		583.94	1165.87	1749.66	2	-582.8
Ag	C									EYEATLEECCAK	54.6		751.89	1501.77	1502.61	2	0.1594
Ag	C									FKDLGEEHFK	46.9		625.64	1249.27	1249.62	2	0.6519
Ag	C									HLVDEPQNLIK	43		653.37	1304.73	1305.72	2	0.01693
Ag	C									KQTALVELLK	44.5		571.84	1712.5	1142.71	3	570.8
Ag	C									KVPQVSTPTLVEVSR	46.9		547.44	1639.3	1639.94	3	0.3682
Ag	C									KVPQVSTPTLVEVSR	75.7		820.57	2458.69	1639.94	3	819.8
Ag	C									LFTFHADICTLPDTEK	44.4		954.51	1907.01	1907.92	2	0.09216
Ag	C									LGEYGFQNALIVR	71.2		740.42	1478.83	1479.8	2	0.03773
Ag	C									LKPDPNTLCDEFK	35.5		526.45	1576.33	1576.77	3	0.5681
Ag	C									LVNELTEFAK	47.4		582.34	1162.67	1163.63	2	0.04253
Ag	C									mPCTEDYLSLILNR	107	m1: Oxidation (+15,99)	871.35	2611.03	1740.83	3	871.2
Ag	C									RHPEYAVSVLLR	47.7		480.69	1439.05	1439.81	3	0.2443
Ag	C									RPCFSALTPDETYVPK	42.6		627.84	1253.67	1880.92	2	-626.2
Ag	C									SLHTLFGDELCK	49.5		710.34	1418.67	1419.69	2	-0.02064
Ag	C									TVmENFVAFVDK	62.7	m3: Oxidation (+15,99)	708.35	2122.03	1415.69	3	707.3
Ag	C									VPQVSTPTLVEVSR	48.6		756.41	2266.21	1511.84	3	755.4
Ag	C									YICDNQDTISSK	55.7		722.37	1442.73	1443.64	2	0.09106
Ag	C									YICDNQDTISSK	60.4		722.46	1442.91	1443.64	2	0.2711
Ag	C									YNGVFQECCQAEDK	52.5		874.91	2621.71	1747.71	3	875
Ag	C	Alpha-1-antiproteinase precursor	A1AT_BOVIN	46105.4	3	3	3	0.012	0.0865	LSISETYDLK	68.5		584.75	1167.49	1168.61	2	-0.1165
Ag	C									SVLGDVGITEVFSDR	74.7		797.36	2389.06	1593.81	3	796.3
Ag	C									YASSANLHLPK	55.7		600.7	1799.08	1200.64	3	599.4
Ag	C	Hemoglobin beta fetal chain	HBBF_BOVIN	15859.2	2	2	2	0.00803	0.214	FFESFGDLSSADAILGNPK	112		1008.42	2014.83	2014.98	2	0.8574
Ag	C									LLGNVLVVVLAR	67.1		633.37	1897.09	1265.83	3	632.3
Ag	EFG	Hemoglobin alpha chain	HBA_BOVIN	15053.4	3	3	3	0.00813	0.191	FLANVSTVLTSK	59.3		640.39	1278.77	1279.73	2	0.04763
Ag	EFG									VGGHAAEYGAEALER	48.1		765.39	2293.15	1529.73	3	764.4
Ag	EFG									VGGHAAEYGAEALER	57.1		510.73	1019.45	1529.73	2	-509.3
Ag	EFG	Apolipoprotein A-I precursor (Apo-AI) (ApoA-I)	APOA1_BOVIN	30276	2	2	2	0.00813	0.0906	DYVAQFEASALGK	73.5		699.97	1397.93	1398.69	2	0.2432
Ag	EFG									QQLAPYSDDLR	39.4		653.32	1304.63	1305.64	2	-0.01027
Ag	EFG	Alpha-2-HS-glycoprotein precursor (Fetuin-A)	FETUA_BOVIN	38419	1	1	1	0.00407	0.0306	QDGQFSVLFTK	40.2		635.58	1903.72	1269.65	3	635.1
Ag	EFG	Hemoglobin beta fetal chain	HBBF_BOVIN	15859.2	3	3	3	0.0122	0.255	FGSEFSPELQASFQK	45.3		851.97	2552.89	1701.81	3	852.1
Ag	EFG									VLDSFCEGLK	45		584.35	1166.69	1167.57	2	0.1217
Ag	EFG									VVTGVANALAHR	53.7		604.24	1206.47	1207.69	2	-0.2173
SiO2	AB	Hemoglobin alpha chain	HBA_BOVIN	15053.4	2	2	2	0.004	0.106	VGGHAAEYGAEALER	56.2		510.71	1019.41	1529.73	2	-509.3
SiO2	AB									VGGHAAEYGAEALER	58.6		765.73	2294.17	1529.73	3	765.4
SiO2	AB	Gelsolin (Actin-depolymerizing factor)	GELS_BOVIN	80731	2	2	2	0.008	0.0425	AGALNSNDAFVLK	55.4		660.37	1318.73	1319.7	2	0.03783
SiO2	AB									TPSAAYLWVGAGASEAEK	43.8		904.33	1806.65	1807.89	2	-0.2329
SiO2	AB	Antithrombin-III (ATIII)	ANT3_BOVIN	49127.4	3	5	5	0.02	0.0855	EQLQDMGLEDLFSPEK	61.8		940.39	1878.77	1878.88	2	0.8939
SiO2	AB									EQLQDmGLEDLFSPEK	61.4	m6: Oxidation (+15,99)	948.33	2841.97	1894.87	3	948.1
SiO2	AB									EVALNTIIFMGR	70.5		682.37	2044.09	1363.74	3	681.4
SiO2	AB									EVALNTIIFmGR	72.3	m10: Oxidation (+15,99)	690.38	2068.12	1379.74	3	689.4
SiO2	AB									LPGIVAEGR	47.2		456.64	911.266	911.531	2	0.7422
SiO2	AB	Prothrombin precursor (EC 3.4.21.5)	THRB_BOVIN	70505.8	3	3	3	0.012	0.0624	GDACEGDSGGPFVMK	68.5		764.19	2289.55	1526.63	3	763.9
SiO2	AB									SPQELLCGASLISDR	61.5		823.37	2467.09	1645.82	3	822.3
SiO2	AB									YGFYTHVFR	79.4		595.63	1189.25	1189.58	2	0.6744
SiO2	AB	Alpha-2-HS-glycoprotein precursor (Fetuin-A)	FETUA_BOVIN	38419	2	2	2	0.008	0.0864	HTFSGVASVESSSGEAFHVGK	44		707.6	2119.78	2120	3	0.7818
SiO2	AB									HTLNQIDSVK	42.5		577.76	1153.51	1154.62	2	-0.1033
SiO2	AB	Serum albumin precursor (Allergen Bos d 6)	ALBU_BOVIN	69294.2	19	20	22	0.088	0.354	CCAADDKEACFAVEGPK	71		643.59	1927.75	1927.8	3	0.9575
SiO2	AB									DAFLGSFLYEYSR	63.2		784.36	1566.71	1567.74	2	-0.02947
SiO2	AB									EYEATLEECCAK	70.5		751.86	1501.71	1502.61	2	0.0994
SiO2	AB									FKDLGEEHFK	47		625.32	1248.63	1249.62	2	0.01193
SiO2	AB									HLVDEPQNLIK	46.5		653.39	1304.77	1305.72	2	0.05693
SiO2	AB									HPYFYAPELLYYANK	41.2		630.39	1888.15	1888.93	3	0.2292
SiO2	AB									KQTALVELLK	52.3		571.9	1141.79	1142.71	2	0.07873
SiO2	AB									KVPQVSTPTLVEVSR	40.5		547.35	1639.03	1639.94	3	0.09815
SiO2	AB									KVPQVSTPTLVEVSR	70.7		820.82	2459.44	1639.94	3	820.5
SiO2	AB									LGEYGFQNALIVR	82.9		740.71	1479.41	1479.8	2	0.6177
SiO2	AB									LVNELTEFAK	56.1		582.34	1162.67	1163.63	2	0.04253
SiO2	AB									LVVSTQTALA	43.4		501.75	1001.49	1002.58	2	-0.08977
SiO2	AB									NECFLSHKDDSPDLPK	40.3		634.9	1901.68	1901.87	3	0.8159
SiO2	AB									RHPEYAVSVLLR	49.9		720.4	2158.18	1439.81	3	719.4
SiO2	AB									RHPEYAVSVLLR	56.9		480.73	1439.17	1439.81	3	0.3643
SiO2	AB									RHPYFYAPELLYYANK	70		682.7	2045.08	2045.03	3	1.058
SiO2	AB									SLHTLFGDELCK	53		710.36	1418.71	1419.69	2	0.01936
SiO2	AB									TVMENFVAFVDK	71.8		700.34	1398.67	1399.69	2	-0.01937
SiO2	AB									TVmENFVAFVDK	72.2	m3: Oxidation (+15,99)	708.33	2121.97	1415.69	3	707.3
SiO2	AB									VPQVSTPTLVEVSR	38.8		756.78	2267.32	1511.84	3	756.5
SiO2	AB									YICDNQDTISSK	60.8		722.45	1442.89	1443.64	2	0.2511
SiO2	AB									YNGVFQECCQAEDK	52.5		874.34	1746.67	1747.71	2	-0.0319
SiO2	AB	Alpha-1-antiproteinase precursor	A1AT_BOVIN	46105.4	8	8	9	0.036	0.2	KYASSANLHLPK	61		443.65	1327.93	1328.73	3	0.2039
SiO2	AB									LQQLEDKLNNELLAK	39.1		590.64	1768.9	1768.98	3	0.9254
SiO2	AB									LQQLEDKLNNELLAK	50.6		885.06	2652.16	1768.98	3	884.2
SiO2	AB									LSISETYDLK	40		584.75	1751.23	1168.61	3	583.6
SiO2	AB									LVDTFLEDVK	55		589.88	1177.75	1178.63	2	0.1227
SiO2	AB									NLYHSEAFSINFR	49.8		799.83	2396.47	1597.78	3	799.7
SiO2	AB									SVLGDVGITEVFSDR	68.4		797.37	2389.09	1593.81	3	796.3
SiO2	AB									SVLGDVGITEVFSDRADLSGITK	76.2		793.95	2378.83	2379.24	3	0.5955
SiO2	AB									YASSANLHLPK	51.6		601.03	1200.05	1200.64	2	0.4161
SiO2	AB	Hemoglobin beta fetal chain	HBBF_BOVIN	15859.2	6	6	6	0.024	0.559	AAVTSLFAK	40.5		454.24	1359.7	907.525	3	453.2
SiO2	AB									FFESFGDLSSADAILGNPK	116		1007.96	2013.91	2014.98	2	-0.06257
SiO2	AB									GAFASLSELHCDK	46.4		717.79	1433.57	1434.67	2	-0.09504
SiO2	AB									LLGNVLVVVLAR	67.1		633.51	1897.51	1265.83	3	632.7
SiO2	AB									RFGSEFSPELQASFQK	50.7		620.18	1857.52	1857.91	3	0.613
SiO2	AB									VVTGVANALAHR	82.7		604.35	1206.69	1207.69	2	0.002727
SiO2	AB	Inter-alpha-trypsin inhibitor heavy chain H2 precursor	A5D7R6_BOVIN	106186	1	1	1	0.004	0.0159	IQPSGGTNINEALLR	55		791.93	2372.77	1582.85	3	790.9
SiO2	C	Apolipoprotein A-I precursor (Apo-AI) (ApoA-I)	APOA1_BOVIN	30276	2	2	2	0.00806	0.1019	DYVAQFEASALGK	70.8		699.78	1397.55	1398.69	2	-0.1368
SiO2	C									LLDNWDTLASTLSK	48.4		788.91	1575.81	1576.82	2	-0.008673
SiO2	C	Antithrombin-III (ATIII)	ANT3_BOVIN	49127.4	1	1	1	0.00403	0.037	EQLQDmGLEDLFSPEK	42	m6: Oxidation (+15,99)	947.87	2840.59	1894.87	3	946.7
SiO2	C	Alpha enolase (EC 4.2.1.11)	ENOA_BOVIN	47109.8	2	2	2	0.00806	0.0739	AAVPSGASTGIYEALELR	91.7		902.93	2705.77	1804.94	3	901.8
SiO2	C									VVIGmDVAASEFYR	93.8	m5: Oxidation (+15,99)	787.3	1572.59	1572.77	2	0.8206
SiO2	C	Alpha-2-HS-glycoprotein precursor (Fetuin-A)	FETUA_BOVIN	38419	2	2	4	0.0161	0.1198	EPACDDPDTEQAALAAVDYINK	47.1		802.77	2405.29	2406.08	3	0.2191
SiO2	C									HTFSGVASVESSSGEAFHVGK	54.9		707.55	2119.63	2120	3	0.6318
SiO2	C									HTFSGVASVESSSGEAFHVGK	56.2		707.56	2119.66	2120	3	0.6618
SiO2	C									HTFSGVASVESSSGEAFHVGK	69.9		707.51	2119.51	2120	3	0.5118
SiO2	C	Serum albumin precursor (Allergen Bos d 6)	ALBU_BOVIN	69294.2	10	12	14	0.0565	0.201	DAFLGSFLYEYSR	68.7		784.66	1567.31	1567.74	2	0.5705
SiO2	C									HPYFYAPELLYYANK	55.7		630.57	1888.69	1888.93	3	0.7692
SiO2	C									LFTFHADICTLPDTEK	58.5		954.88	1907.75	1907.92	2	0.8322
SiO2	C									LGEYGFQNALIVR	67.3		740.47	1478.93	1479.8	2	0.1377
SiO2	C									LVVSTQTALA	42.7		501.79	1502.35	1002.58	3	500.8
SiO2	C									MPCTEDYLSLILNR	68.7		863.3	2586.88	1724.83	3	863.1
SiO2	C									mPCTEDYLSLILNR	68.7	m1: Oxidation (+15,99)	871.27	2610.79	1740.83	3	871
SiO2	C									RHPEYAVSVLLR	70.5		480.73	1439.17	1439.81	3	0.3643
SiO2	C									RHPYFYAPELLYYANK	64.7		682.66	2044.96	2045.03	3	0.9381
SiO2	C									RPCFSALTPDETYVPK	37.4		941.26	2820.76	1880.92	3	940.8
SiO2	C									RPCFSALTPDETYVPK	46.7		627.73	1880.17	1880.92	3	0.2547
SiO2	C									TVmENFVAFVDK	62.3	m3: Oxidation (+15,99)	708.35	1414.69	1415.69	2	0.005712
SiO2	C									TVmENFVAFVDK	67.8	m3: Oxidation (+15,99)	708.79	1415.57	1415.69	2	0.8857
SiO2	C									TVMENFVAFVDK	65.2		700.69	2099.05	1399.69	3	700.4
SiO2	C	Alpha-1-antiproteinase precursor	A1AT_BOVIN	46105.4	4	4	4	0.0161	0.127	LQQLEDKLNNELLAK	47.6		590.57	1768.69	1768.98	3	0.7154
SiO2	C									LSISETYDLK	68		584.77	1167.53	1168.61	2	-0.07647
SiO2	C									NLYHSEAFSINFR	63.7		799.37	2395.09	1597.78	3	798.3
SiO2	C									SVLGDVGITEVFSDR	69.9		797.63	2389.87	1593.81	3	797.1
SiO2	C	Vitamin D-binding protein precursor (DBP) (Gc-globulin)	VTDB_BOVIN	53342	5	6	6	0.0242	0.1646	GKFPDATETDLQELVAK	39.8		621.25	1860.73	1861.95	3	-0.2185
SiO2	C									GKFPDATETDLQELVAK	61.1		621.38	1240.75	1861.95	2	-620.2
SiO2	C									GQELCADYSENTFTEYK	74.8		1028.31	3081.91	2054.86	3	1028
SiO2	C									HFSLLTIMTNR	47.3		666.78	1997.32	1332.71	3	665.6
SiO2	C									HQPQEFPTYVEPTNDEICEAFR	41.3		903.36	2707.06	2707.21	3	0.8565
SiO2	C									VLDQYIFELSR	73.2		691.92	1381.83	1382.73	2	0.1017
SiO2	C	Hemoglobin beta fetal chain	HBBF_BOVIN	15859.2	2	2	2	0.00806	0.214	FFESFGDLSSADAILGNPK	109		1008.33	3021.97	2014.98	3	1008
SiO2	C									LLGNVLVVVLAR	61.2		633.41	1264.81	1265.83	2	-0.01717
SiO2	EFG	Hemoglobin alpha chain	HBA_BOVIN	15053.4	7	7	10	0.0281	0.66	TYFPHFDLSHGSAQVK	40.2		917.8	1833.59	1833.89	2	0.7013
SiO2	EFG									TYFPHFDLSHGSAQVK	57.4		917.38	1832.75	1833.89	2	-0.1387
SiO2	EFG									AVEHLDDLPGALSELSDLHAHK	50.4		790.06	2367.16	2367.19	3	0.9718
SiO2	EFG									FLANVSTVLTSK	63.4		640.4	1278.79	1279.73	2	0.06763
SiO2	EFG									LLSHSLLVTLASHLPSDFTPAVHASLDK	54.9		990.94	2969.8	2969.61	3	1.196
SiO2	EFG									VGGHAAEYGAEALER	49		765.51	2293.51	1529.73	3	764.8
SiO2	EFG									VGGHAAEYGAEALER	54.3		765.32	2292.94	1529.73	3	764.2
SiO2	EFG									VGGHAAEYGAEALER	56.3		510.73	1019.45	1529.73	2	-509.3
SiO2	EFG									VGGHAAEYGAEALER	56.7		510.71	1019.41	1529.73	2	-509.3
SiO2	EFG	Apolipoprotein A-I precursor (Apo-AI) (ApoA-I)	APOA1_BOVIN	30276	14	14	14	0.0562	0.5547	DFATVYVEAIK	53.9		628.67	1255.33	1255.66	2	0.6763
SiO2	EFG									DFATVYVEAIKDSGR	68		836.3	1670.59	1670.84	2	0.7547
SiO2	EFG									DYVAQFEASALGK	100		699.93	1397.85	1398.69	2	0.1632
SiO2	EFG									EQLGPVTQEFWDNLEK	38.3		967.22	1932.43	1932.93	2	0.4992
SiO2	EFG									KWHEEVEIYR	47.4		463.74	925.466	1388.7	2	-462.2
SiO2	EFG									LLDNWDTLASTLSK	75.2		789	2363.98	1576.82	3	788.2
SiO2	EFG									LSPLAQELR	44.8		513.77	1538.29	1026.59	3	512.7
SiO2	EFG									QGLLPVLESLK	49.2		598.89	1195.77	1196.73	2	0.04813
SiO2	EFG									QQLAPYSDDLR	44.1		653.37	1304.73	1305.64	2	0.08973
SiO2	EFG									VKDFATVYVEAIK	45.9		742.25	1482.49	1482.82	2	0.6729
SiO2	EFG									VKDFATVYVEAIKDSGR	58.8		633.55	1265.09	1898	2	-631.9
SiO2	EFG									VREQLGPVTQEFWDNLEK	57.2		730.37	2188.09	2188.1	3	0.9925
SiO2	EFG									VSILAAIDEASK	62.7		608.78	1215.55	1216.68	2	-0.1252
SiO2	EFG									VSILAAIDEASKK	40.5		449.24	1344.7	1344.77	3	0.9326
SiO2	EFG	Apolipoprotein E precursor (Apo-E)	APOE_BOVIN	35980	7	7	7	0.0281	0.3038	AATLSTLAGQPLLER	41.8		770.91	1539.81	1540.87	2	-0.05627
SiO2	EFG									AYKEELEGQLGPMAQETQAR	49.3		750.74	2249.2	2249.09	3	1.119
SiO2	EFG									FGPLVEQGQSR	41.4		609.39	1825.15	1217.63	3	608.5
SiO2	EFG									LAVYQAGASEGAER	54.8		711.64	1421.27	1421.7	2	0.5713
SiO2	EFG									LGSDMEDLR	57.6		518.77	1035.53	1035.48	2	1.056
SiO2	EFG									SEVQAmLGQSTEELR	80.7	m6: Oxidation (+15,99)	847.36	1692.71	1693.81	2	-0.09299
SiO2	EFG									SWFEPLVEDmQR	48.9	m10: Oxidation (+15,99)	776.87	1551.73	1552.71	2	0.02311
SiO2	EFG	Alpha-2-HS-glycoprotein precursor (Fetuin-A)	FETUA_BOVIN	38419	2	2	2	0.00803	0.0864	HTFSGVASVESSSGEAFHVGK	39.9		707.58	2119.72	2120	3	0.7218
SiO2	EFG									HTLNQIDSVK	54.8		577.78	1153.55	1154.62	2	-0.06327
SiO2	EFG	Serum albumin precursor (Allergen Bos d 6)	ALBU_BOVIN	69294.2	4	4	4	0.0161	0.0807	DAFLGSFLYEYSR	53.8		784.34	1566.67	1567.74	2	-0.06947
SiO2	EFG									HLVDEPQNLIK	42.4		653.28	1304.55	1305.72	2	-0.1631
SiO2	EFG									LGEYGFQNALIVR	52.8		740.31	1478.61	1479.8	2	-0.1823
SiO2	EFG									RHPEYAVSVLLR	56.7		480.73	959.446	1439.81	2	-479.4
SiO2	EFG	Hemoglobin beta fetal chain	HBBF_BOVIN	15859.2	11	14	17	0.0683	0.724	AAVTSLFAK	50.2		454.22	1359.64	907.525	3	453.1
SiO2	EFG									FFESFGDLSSADAILGNPK	48.3		672.67	2014.99	2014.98	3	1.02
SiO2	EFG									FFESFGDLSSADAILGNPK	91.4		1008.38	2014.75	2014.98	2	0.7774
SiO2	EFG									FGSEFSPELQASFQK	60.3		851.57	2551.69	1701.81	3	850.9
SiO2	EFG									GAFASLSELHCDK	59.6		717.8	1433.59	1434.67	2	-0.07504
SiO2	EFG									GAFASLSELHCDK	60.3		717.84	1433.67	1434.67	2	0.004962
SiO2	EFG									KVLDSFCEGLK	38.6		432.58	1294.72	1295.67	3	0.05939
SiO2	EFG									KVLDSFCEGLK	62.1		648.31	1294.61	1295.67	2	-0.05334
SiO2	EFG									LLGNVLVVVLAR	75.2		633.5	1264.99	1265.83	2	0.1628
SiO2	EFG									RFGSEFSPELQASFQK	57.7		929.9	1857.79	1857.91	2	0.8802
SiO2	EFG									VDEVGGEALGR	57.1		551.33	1650.97	1101.55	3	550.4
SiO2	EFG									VKVDEVGGEALGR	47.5		443.55	1327.63	1328.72	3	-0.08105
SiO2	EFG									VKVDEVGGEALGR	71.9		664.88	1991.62	1328.72	3	663.9
SiO2	EFG									VLDSFCEGLK	57.4		584.29	1166.57	1167.57	2	0.001662
SiO2	EFG									VVTGVANALAHR	42.9		403.25	1206.73	1207.69	3	0.04545
SiO2	EFG									VVTGVANALAHR	78.1		604.32	1206.63	1207.69	2	-0.05727
SiO2	EFG									VVTGVANALAHR	88		604.36	1206.71	1207.69	2	0.02273
TiO2 P25	AB	Serum albumin precursor (Allergen Bos d 6)	ALBU_BOVIN	69294.2	5	6	7	0.0281	0.0988	RHPEYAVSVLLR	48.9		720.41	1438.81	1439.81	2	0.001527
TiO2 P25	AB									RHPEYAVSVLLR	66.6		480.75	1439.23	1439.81	3	0.4243
TiO2 P25	AB	Alpha-1-antiproteinase precursor	A1AT_BOVIN	46105.4	3	3	3	0.012	0.0865	LSISETYDLK	52.8		584.78	1167.55	1168.61	2	-0.05647
TiO2 P25	AB									SVLGDVGITEVFSDR	81.7		797.33	1592.65	1593.81	2	-0.1588
TiO2 P25	AB									YASSANLHLPK	53		601.26	1800.76	1200.64	3	601.1
TiO2 P25	AB	Hemoglobin beta fetal chain	HBBF_BOVIN	15859.2	1	2	2	0.00803	0.0828	VVTGVANALAHR	43.3		604.27	1206.53	1207.69	2	-0.1573
TiO2 P25	AB									VVTGVANALAHR	79.2		604.38	1810.12	1207.69	3	603.4
TiO2 P25	C	Alpha-2-HS-glycoprotein precursor (Fetuin-A)	FETUA_BOVIN	38419	3	3	4	0.0162	0.1476	EPACDDPDTEQAALAAVDYINK	70.9		803.01	2406.01	2406.08	3	0.9391
TiO2 P25	C									HTFSGVASVESSSGEAFHVGK	42.5		707.57	2119.69	2120	3	0.6918
TiO2 P25	C									HTFSGVASVESSSGEAFHVGK	43		707.57	2119.69	2120	3	0.6918
TiO2 P25	C									HTLNQIDSVK	46.9		577.78	1153.55	1154.62	2	-0.06327
TiO2 P25	C	Serum albumin precursor (Allergen Bos d 6)	ALBU_BOVIN	69294.2	14	17	18	0.0729	0.273	CCAADDKEACFAVEGPK	75.4		643.66	1927.96	1927.8	3	1.167
TiO2 P25	C									DAFLGSFLYEYSR	55.9		784.68	1567.35	1567.74	2	0.6105
TiO2 P25	C									EYEATLEECCAK	71.2		751.92	2252.74	1502.61	3	751.1
TiO2 P25	C									FKDLGEEHFK	45.4		417.28	1248.82	1249.62	3	0.2047
TiO2 P25	C									KQTALVELLK	54.3		571.88	1141.75	1142.71	2	0.03873
TiO2 P25	C									KVPQVSTPTLVEVSR	47		547.43	1639.27	1639.94	3	0.3382
TiO2 P25	C									KVPQVSTPTLVEVSR	58.5		820.56	1639.11	1639.94	2	0.1754
TiO2 P25	C									LGEYGFQNALIVR	67.1		740.46	1478.91	1479.8	2	0.1177
TiO2 P25	C									LVNELTEFAK	47.3		582.32	1162.63	1163.63	2	0.002527
TiO2 P25	C									RHPEYAVSVLLR	64.8		480.83	959.646	1439.81	2	-479.2
TiO2 P25	C									RHPEYAVSVLLR	67.5		480.71	1439.11	1439.81	3	0.3043
TiO2 P25	C									RPCFSALTPDETYVPK	43.5		627.94	1880.8	1880.92	3	0.8847
TiO2 P25	C									RPCFSALTPDETYVPK	44.1		941.31	2820.91	1880.92	3	941
TiO2 P25	C									TVmENFVAFVDK	65.1	m3: Oxidation (+15,99)	708.34	1414.67	1415.69	2	-0.01429
TiO2 P25	C									TVMENFVAFVDK	72.8		700.34	2098	1399.69	3	699.3
TiO2 P25	C									VPQVSTPTLVEVSR	57.9		756.46	1510.91	1511.84	2	0.07043
TiO2 P25	C									YICDNQDTISSK	58.7		722.39	2164.15	1443.64	3	721.5
TiO2 P25	C									YNGVFQECCQAEDK	54.2		874.66	2620.96	1747.71	3	874.3
TiO2 P25	C	Alpha-1-antiproteinase precursor	A1AT_BOVIN	46105.4	2	2	2	0.0081	0.0601	LVDTFLEDVK	47.8		589.75	1177.49	1178.63	2	-0.1373
TiO2 P25	C									SVLGDVGITEVFSDR	81.7		797.85	2390.53	1593.81	3	797.7
TiO2 P25	EFG	Alpha-2-HS-glycoprotein precursor (Fetuin-A)	FETUA_BOVIN	38419	1	1	1	0.00407	0.0585	HTFSGVASVESSSGEAFHVGK	39.2		707.58	2119.72	2120	3	0.7218
TiO2 P25	EFG	Apolipoprotein A-I precursor (Apo-AI) (ApoA-I)	APOA1_BOVIN	30276	3	3	3	0.0122	0.1094	LSPLAQELR	40.1		513.85	1025.69	1026.59	2	0.09893
TiO2 P25	EFG									QQLAPYSDDLR	40.5		653.32	1304.63	1305.64	2	-0.01027
TiO2 P25	EFG									VAPLGEEFR	48.7		509.64	1017.27	1017.54	2	0.7368
TiO2 P25	EFG	Apolipoprotein E precursor (Apo-E)	APOE_BOVIN	35980	4	4	4	0.0163	0.1551	FGPLVEQGQSR	38.7		609.38	1216.75	1217.63	2	0.1258
TiO2 P25	EFG									LAVYQAGASEGAER	54.7		711.34	2131	1421.7	3	710.3
TiO2 P25	EFG									LGSDMEDLR	52.3		518.21	1034.41	1035.48	2	-0.06447
TiO2 P25	EFG									SEVQAmLGQSTEELR	86.3	m6: Oxidation (+15,99)	847.72	1693.43	1693.81	2	0.627
TiO2 FG	AB	Alpha-2-HS-glycoprotein precursor (Fetuin-A)	FETUA_BOVIN	38419	2	2	2	0.00806	0.0891	HTFSGVASVESSSGEAFHVGK	58		707.71	2120.11	2120	3	1.112
TiO2 FG	AB									QDGQFSVLFTK	49.7		635.41	1268.81	1269.65	2	0.1657
TiO2 FG	AB	Serum albumin precursor (Allergen Bos d 6)	ALBU_BOVIN	69294.2	14	14	15	0.0605	0.301	CCAADDKEACFAVEGPK	49.7		643.56	1927.66	1927.8	3	0.8675
TiO2 FG	AB									CCTESLVNR	42.9		569.75	1137.49	1138.5	2	-0.004704
TiO2 FG	AB									DAFLGSFLYEYSR	64		784.39	1566.77	1567.74	2	0.03053
TiO2 FG	AB									EYEATLEECCAK	54.6		752.06	1502.11	1502.61	2	0.4994
TiO2 FG	AB									KVPQVSTPTLVEVSR	61.6		547.46	1639.36	1639.94	3	0.4282
TiO2 FG	AB									KVPQVSTPTLVEVSR	63.5		820.86	2459.56	1639.94	3	820.6
TiO2 FG	AB									LGEYGFQNALIVR	76.9		740.56	1479.11	1479.8	2	0.3177
TiO2 FG	AB									LKECCDKPLLEK	45.5		511.85	1532.53	1532.78	3	0.7545
TiO2 FG	AB									LVVSTQTALA	45.9		502.2	1503.58	1002.58	3	502
TiO2 FG	AB									RHPEYAVSVLLR	57		480.72	1439.14	1439.81	3	0.3343
TiO2 FG	AB									RHPYFYAPELLYYANK	61		682.58	2044.72	2045.03	3	0.6981
TiO2 FG	AB									RPCFSALTPDETYVPK	46		627.79	1880.35	1880.92	3	0.4347
TiO2 FG	AB									TVMENFVAFVDK	50		700.33	2097.97	1399.69	3	699.3
TiO2 FG	AB									YICDNQDTISSK	65.6		722.32	1442.63	1443.64	2	-0.008938
TiO2 FG	AB									YNGVFQECCQAEDK	56.1		874.45	2620.33	1747.71	3	873.6
TiO2 FG	AB	Alpha-1-antiproteinase precursor	A1AT_BOVIN	46105.4	4	4	4	0.0161	0.12	LQQLEDKLNNELLAK	58.4		590.59	1768.75	1768.98	3	0.7754
TiO2 FG	AB									LSISETYDLK	63		584.87	1167.73	1168.61	2	0.1235
TiO2 FG	AB									LVDTFLEDVK	47.2		589.77	1177.53	1178.63	2	-0.09727
TiO2 FG	AB									SVLGDVGITEVFSDR	70.8		797.51	2389.51	1593.81	3	796.7
TiO2 FG	AB	Hemoglobin beta fetal chain	HBBF_BOVIN	15859.2	1	1	1	0.00403	0.0828	LLGNVLVVVLAR	63.4		633.48	1264.95	1265.83	2	0.1228
TiO2 FG	AB	Fibronectin (FN)	FINC_BOVIN	249550	5	5	5	0.0202	0.0331	GDSPASSKPVSINYR	44.6		526.74	1577.2	1577.79	3	0.4142
TiO2 FG	AB									LGVRPSQGGEAPR	57.2		442.01	1323.01	1323.71	3	0.3031
TiO2 FG	AB									STTPDITGYR	43.9		555.72	1664.14	1110.54	3	554.6
TiO2 FG	AB									TEIDKPSQMQVTDVQDNSISVR	51		830.91	2489.71	2490.21	3	0.5017
TiO2 FG	AB									VPGTSASATLTGLTR	57.4		716.36	1430.71	1431.78	2	-0.06707
TiO2 FG	C	Alpha-2-HS-glycoprotein precursor (Fetuin-A)	FETUA_BOVIN	38419	5	5	5	0.0202	0.2061	HTFSGVASVESSSGEAFHVGK	65.8		707.59	2119.75	2120	3	0.7518
TiO2 FG	C									HTLNQIDSVK	45.9		577.86	1730.56	1154.62	3	576.9
TiO2 FG	C									QDGQFSVLFTK	39.9		635.4	1268.79	1269.65	2	0.1457
TiO2 FG	C									QQTQHAVEGDCDIHVLK	44		660.15	1977.43	1977.95	3	0.491
TiO2 FG	C									TPIVGQPSIPGGPVR	46		737.92	1473.83	1474.84	2	-0.004673
TiO2 FG	C	Serum albumin precursor (Allergen Bos d 6)	ALBU_BOVIN	69294.2	17	19	23	0.0927	0.321	DAFLGSFLYEYSR	62.5		784.38	1566.75	1567.74	2	0.01053
TiO2 FG	C									FKDLGEEHFK	45.7		417.29	832.566	1249.62	2	-416
TiO2 FG	C									GLVLIAFSQYLQQCPFDEHVK	96.2		831.76	2492.26	2492.26	3	1.001
TiO2 FG	C									HLVDEPQNLIK	43.4		653.37	1957.09	1305.72	3	652.4
TiO2 FG	C									HPYFYAPELLYYANK	45.4		945.34	1888.67	1888.93	2	0.7464
TiO2 FG	C									KQTALVELLK	60		572.21	1142.41	1142.71	2	0.6987
TiO2 FG	C									KVPQVSTPTLVEVSR	58.9		547.52	1639.54	1639.94	3	0.6082
TiO2 FG	C									KVPQVSTPTLVEVSR	70.9		820.45	2458.33	1639.94	3	819.4
TiO2 FG	C									LFTFHADICTLPDTEK	47.8		954.89	1907.77	1907.92	2	0.8522
TiO2 FG	C									LGEYGFQNALIVR	76.9		740.74	1479.47	1479.8	2	0.6777
TiO2 FG	C									LGEYGFQNALIVR	83.2		740.54	1479.07	1479.8	2	0.2777
TiO2 FG	C									LVNELTEFAK	47.3		582.35	1162.69	1163.63	2	0.06253
TiO2 FG	C									LVVSTQTALA	38.9		501.75	1001.49	1002.58	2	-0.08977
TiO2 FG	C									mPCTEDYLSLILNR	100	m1: Oxidation (+15,99)	871.32	2610.94	1740.83	3	871.1
TiO2 FG	C									RHPEYAVSVLLR	53		480.74	1439.2	1439.81	3	0.3943
TiO2 FG	C									RHPEYAVSVLLR	52.1		720.51	2158.51	1439.81	3	719.7
TiO2 FG	C									RHPEYAVSVLLR	63		480.69	959.366	1439.81	2	-479.4
TiO2 FG	C									RHPYFYAPELLYYANK	69.7		682.65	2044.93	2045.03	3	0.9081
TiO2 FG	C									SLHTLFGDELCK	42.1		710.35	1418.69	1419.69	2	-0.0006383
TiO2 FG	C									SLHTLFGDELCK	42.7		710.67	1419.33	1419.69	2	0.6394
TiO2 FG	C									TVMENFVAFVDK	53.9		700.8	1399.59	1399.69	2	0.9006
TiO2 FG	C									TVmENFVAFVDK	60.2	m3: Oxidation (+15,99)	708.35	1414.69	1415.69	2	0.005712
TiO2 FG	C									VPQVSTPTLVEVSR	44.3		756.9	1511.79	1511.84	2	0.9504
TiO2 FG	C	Alpha-1-antiproteinase precursor	A1AT_BOVIN	46105.4	3	3	3	0.0121	0.0962	LQQLEDKLNNELLAK	57.7		590.67	1768.99	1768.98	3	1.015
TiO2 FG	C									LVDTFLEDVK	58.5		589.8	1177.59	1178.63	2	-0.03727
TiO2 FG	C									SVLGDVGITEVFSDR	67.4		797.81	2390.41	1593.81	3	797.6
TiO2 FG	EFG	Tetranectin precursor (TN)	TETN_BOVIN	22144	1	1	1	0.00405	0.0693	TQLDSLAQEVALLK	79.6		764.93	1527.85	1528.86	2	-0.005073
TiO2 FG	EFG	Apolipoprotein A-I precursor (Apo-AI) (ApoA-I)	APOA1_BOVIN	30276	1	1	1	0.00405	0.0528	LLDNWDTLASTLSK	89.9		788.93	1575.85	1576.82	2	0.03133
TiO2 FG	EFG	Alpha-2-HS-glycoprotein precursor (Fetuin-A)	FETUA_BOVIN	38419	1	1	1	0.00405	0.0585	HTFSGVASVESSSGEAFHVGK	71.6		707.56	2119.66	2120	3	0.6618
TiO2 FG	EFG	Serum albumin precursor (Allergen Bos d 6)	ALBU_BOVIN	69294.2	4	4	4	0.0162	0.0824	DAFLGSFLYEYSR	66.6		784.37	1566.73	1567.74	2	-0.009473
TiO2 FG	EFG									GLVLIAFSQYLQQCPFDEHVK	101		831.7	2492.08	2492.26	3	0.8215
TiO2 FG	EFG									HPYFYAPELLYYANK	59.5		630.55	1888.63	1888.93	3	0.7092
TiO2 FG	EFG									RHPYFYAPELLYYANK	65.7		682.53	2044.57	2045.03	3	0.5481
TiO2 FG	EFG	Alpha-1-antiproteinase precursor	A1AT_BOVIN	46105.4	1	1	1	0.00405	0.0361	SVLGDVGITEVFSDR	59.9		797.83	2390.47	1593.81	3	797.7
TiO2 FG	EFG	Hemoglobin beta fetal chain	HBBF_BOVIN	15859.2	1	1	1	0.00405	0.0828	LLGNVLVVVLAR	62		633.82	1265.63	1265.83	2	0.8028
TiO2 ANATAZ	AB	Serum albumin precursor (Allergen Bos d 6)	ALBU_BOVIN	69294.2	1	1	1	0.00402	0.0165	LVNELTEFAK	40.2		582.31	1162.61	1163.63	2	-0.01747
TiO2 ANATAZ	AB	Alpha-1-antiproteinase precursor	A1AT_BOVIN	46105.4	1	1	1	0.00402	0.024	LSISETYDLK	56.8		585.08	1168.15	1168.61	2	0.5435
TiO2 ANATAZ	C	Pigment epithelium-derived factor precursor (PEDF)	PEDF_BOVIN	46231	2	2	2	0.00806	0.0601	DLLASVTAPQK	55.6		571.82	1712.44	1142.64	3	570.8
TiO2 ANATAZ	C									LAAAVSNFGYDLYR	58.9		780.35	1558.69	1559.79	2	-0.09197
TiO2 ANATAZ	C	Alpha-2-HS-glycoprotein precursor (Fetuin-A)	FETUA_BOVIN	38419	5	5	7	0.0282	0.2033	CDSSPDSAEDVR	53.6		669.26	1336.51	1337.53	2	-0.01424
TiO2 ANATAZ	C									CDSSPDSAEDVRK	55.4		733.38	2197.12	1465.62	3	732.5
TiO2 ANATAZ	C									CDSSPDSAEDVRK	58.7		489.34	1465	1465.62	3	0.3835
TiO2 ANATAZ	C									EPACDDPDTEQAALAAVDYINK	56.1		802.98	2405.92	2406.08	3	0.8491
TiO2 ANATAZ	C									HTFSGVASVESSSGEAFHVGK	40.9		707.56	2119.66	2120	3	0.6618
TiO2 ANATAZ	C									HTFSGVASVESSSGEAFHVGK	42.7		707.58	2119.72	2120	3	0.7218
TiO2 ANATAZ	C									QQTQHAVEGDCDIHVLK	49.5		660.24	1977.7	1977.95	3	0.761
TiO2 ANATAZ	C	Serum albumin precursor (Allergen Bos d 6)	ALBU_BOVIN	69294.2	14	15	16	0.0645	0.287	CCAADDKEACFAVEGPK	50.1		643.46	1927.36	1927.8	3	0.5675
TiO2 ANATAZ	C									ETYGDMADCCEK	57.5		739.69	2216.05	1478.52	3	738.5
TiO2 ANATAZ	C									EYEATLEECCAK	51.4		751.95	1501.89	1502.61	2	0.2794
TiO2 ANATAZ	C									KQTALVELLK	54.2		571.89	1141.77	1142.71	2	0.05873
TiO2 ANATAZ	C									KVPQVSTPTLVEVSR	58.3		820.55	2458.63	1639.94	3	819.7
TiO2 ANATAZ	C									KVPQVSTPTLVEVSR	69.3		547.61	1639.81	1639.94	3	0.8782
TiO2 ANATAZ	C									LFTFHADICTLPDTEK	55.2		954.45	2860.33	1907.92	3	953.4
TiO2 ANATAZ	C									LGEYGFQNALIVR	83.3		740.65	1479.29	1479.8	2	0.4977
TiO2 ANATAZ	C									NECFLSHKDDSPDLPK	39		634.87	1901.59	1901.87	3	0.7259
TiO2 ANATAZ	C									RHPEYAVSVLLR	67.5		480.85	1439.53	1439.81	3	0.7243
TiO2 ANATAZ	C									TCVADESHAGCEK	63.2		732.34	1462.67	1463.59	2	0.0842
TiO2 ANATAZ	C									TCVADESHAGCEK	51		488.69	1463.05	1463.59	3	0.4669
TiO2 ANATAZ	C									TVmENFVAFVDK	78.6	m3: Oxidation (+15,99)	708.64	2122.9	1415.69	3	708.2
TiO2 ANATAZ	C									VPQVSTPTLVEVSR	46.3		756.38	2266.12	1511.84	3	755.3
TiO2 ANATAZ	C									YICDNQDTISSK	66		722.38	1442.75	1443.64	2	0.1111
TiO2 ANATAZ	C									YNGVFQECCQAEDK	49.6		874.69	1747.37	1747.71	2	0.6681
TiO2 ANATAZ	C	Alpha-1-antiproteinase precursor	A1AT_BOVIN	46105.4	1	1	1	0.00403	0.0361	SVLGDVGITEVFSDR	53.2		797.37	2389.09	1593.81	3	796.3
TiO2 ANATAZ	EFG	Hemoglobin alpha chain	HBA_BOVIN	15053.4	1	1	1	0.00403	0.0851	FLANVSTVLTSK	59.2		640.36	1278.71	1279.73	2	-0.01237
TiO2 ANATAZ	EFG									VGGHAAEYGAEALER	60.3		510.67	1528.99	1529.73	3	0.2617
TiO2 ANATAZ	EFG	Apolipoprotein A-I precursor (Apo-AI) (ApoA-I)	APOA1_BOVIN	30276	2	2	2	0.00806	0.0943	DYVAQFEASALGK	70.4		699.86	1397.71	1398.69	2	0.02323
TiO2 ANATAZ	EFG									VSILAAIDEASK	46.3		608.88	1215.75	1216.68	2	0.07483
TiO2 ANATAZ	EFG	Hemoglobin beta fetal chain	HBBF_BOVIN	15859.2	2	2	2	0.00806	0.145	AAVTSLFAK	49.9		454.2	906.386	907.525	2	-0.1315
TiO2 ANATAZ	EFG									VVTGVANALAHR	64		604.29	1809.85	1207.69	3	603.2
TiO2 Dr.A	AB	Antithrombin-III (ATIII)	ANT3_BOVIN	49127.4	1	2	2	0.00816	0.0277	EVALNTIIFmGR	51.5	m10: Oxidation (+15,99)	690.37	1378.73	1379.74	2	-0.001988
TiO2 Dr.A	AB									EVALNTIIFMGR	62.2		682.37	1362.73	1363.74	2	-0.007073
TiO2 Dr.A	AB	Alpha-2-HS-glycoprotein precursor (Fetuin-A)	FETUA_BOVIN	38419	1	1	1	0.00408	0.0585	HTFSGVASVESSSGEAFHVGK	45.7		707.62	2119.84	2120	3	0.8418
TiO2 Dr.A	AB	Thrombospondin 1 precursor	TSP1_BOVIN	129533	3	3	3	0.0122	0.0308	AGTLDLSLTVQGK	44.1		651.87	1952.59	1302.73	3	650.9
TiO2 Dr.A	AB									FVFGTTPEDILR	54.5		697.99	2090.95	1394.73	3	697.2
TiO2 Dr.A	AB									TIVTTLQDSIR	57.5		623.86	1245.71	1246.7	2	0.01293
TiO2 Dr.A	AB	Serum albumin precursor (Allergen Bos d 6)	ALBU_BOVIN	69294.2	7	10	10	0.0408	0.16	DAFLGSFLYEYSR	61.2		784.36	1566.71	1567.74	2	-0.02947
TiO2 Dr.A	AB									KVPQVSTPTLVEVSR	46.7		547.34	1639	1639.94	3	0.06815
TiO2 Dr.A	AB									KVPQVSTPTLVEVSR	58.6		820.55	1639.09	1639.94	2	0.1554
TiO2 Dr.A	AB									LGEYGFQNALIVR	66.9		740.36	1478.71	1479.8	2	-0.08227
TiO2 Dr.A	AB									RHPEYAVSVLLR	66		480.76	1439.26	1439.81	3	0.4543
TiO2 Dr.A	AB									RHPYFYAPELLYYANK	51.4		682.49	2044.45	2045.03	3	0.4281
TiO2 Dr.A	AB									RPCFSALTPDETYVPK	39.4		627.74	1880.2	1880.92	3	0.2847
TiO2 Dr.A	AB									RPCFSALTPDETYVPK	48.2		941.43	1880.85	1880.92	2	0.932
TiO2 Dr.A	AB									TVmENFVAFVDK	63.8	m3: Oxidation (+15,99)	708.72	1415.43	1415.69	2	0.7457
TiO2 Dr.A	AB									TVMENFVAFVDK	74		700.29	2097.85	1399.69	3	699.2
TiO2 Dr.A	AB	Heat shock protein HSP 90-alpha	HS90A_BOVIN	84731	1	1	1	0.00408	0.0191	GVVDSEDLPLNISR	64.5		757.8	1513.59	1513.79	2	0.8074
TiO2 Dr.A	AB	Alpha-1-antiproteinase precursor	A1AT_BOVIN	46105.4	3	4	4	0.0163	0.0962	LQQLEDKLNNELLAK	39.8		885.43	1768.85	1768.98	2	0.8726
TiO2 Dr.A	AB									LQQLEDKLNNELLAK	58.3		590.6	1768.78	1768.98	3	0.8054
TiO2 Dr.A	AB									LVDTFLEDVK	50.3		590.26	1178.51	1178.63	2	0.8827
TiO2 Dr.A	AB									SVLGDVGITEVFSDR	101		797.59	1593.17	1593.81	2	0.3612
TiO2 Dr.A	AB	Hemoglobin beta fetal chain	HBBF_BOVIN	15859.2	3	3	3	0.0122	0.324	FFESFGDLSSADAILGNPK	96.1		1007.98	2013.95	2014.98	2	-0.02257
TiO2 Dr.A	AB									LLGNVLVVVLAR	61.5		633.85	1265.69	1265.83	2	0.8628
TiO2 Dr.A	AB									RFGSEFSPELQASFQK	45.8		620.13	1857.37	1857.91	3	0.463
TiO2 Dr.A	C	Alpha-2-HS-glycoprotein precursor (Fetuin-A)	FETUA_BOVIN	38419	7	7	7	0.0286	0.234	ALGGEDVR	42.8		408.68	815.346	816.421	2	-0.06787
TiO2 Dr.A	C									CDSSPDSAEDVR	52.7		669.33	1336.65	1337.53	2	0.1258
TiO2 Dr.A	C									CNLLAEK	51.7		424.16	846.306	847.434	2	-0.121
TiO2 Dr.A	C									HTFSGVASVESSSGEAFHVGK	50		707.56	2119.66	2120	3	0.6618
TiO2 Dr.A	C									HTLNQIDSVK	47.6		577.77	1153.53	1154.62	2	-0.08327
TiO2 Dr.A	C									QDGQFSVLFTK	55.3		635.37	1268.73	1269.65	2	0.08573
TiO2 Dr.A	C									TPIVGQPSIPGGPVR	39.2		737.93	1473.85	1474.84	2	0.01533
TiO2 Dr.A	C	Serum albumin precursor (Allergen Bos d 6)	ALBU_BOVIN	69294.2	18	20	22	0.0898	0.351	CCTESLVNR	43.9		569.71	1706.11	1138.5	3	568.6
TiO2 Dr.A	C									DAFLGSFLYEYSR	65.5		784.71	2351.11	1567.74	3	784.4
TiO2 Dr.A	C									EYEATLEECCAK	66.6		751.8	2252.38	1502.61	3	750.8
TiO2 Dr.A	C									FKDLGEEHFK	52.9		625.61	1249.21	1249.62	2	0.5919
TiO2 Dr.A	C									HLVDEPQNLIK	46.6		653.32	1304.63	1305.72	2	-0.08307
TiO2 Dr.A	C									KQTALVELLK	53		571.88	1712.62	1142.71	3	570.9
TiO2 Dr.A	C									KVPQVSTPTLVEVSR	47.7		547.45	1639.33	1639.94	3	0.3982
TiO2 Dr.A	C									KVPQVSTPTLVEVSR	70.8		820.39	2458.15	1639.94	3	819.2
TiO2 Dr.A	C									LFTFHADICTLPDTEK	56		954.52	2860.54	1907.92	3	953.6
TiO2 Dr.A	C									LGEYGFQNALIVR	66.3		740.37	1478.73	1479.8	2	-0.06227
TiO2 Dr.A	C									LGEYGFQNALIVR	67.1		740.63	1479.25	1479.8	2	0.4577
TiO2 Dr.A	C									LVNELTEFAK	47.5		582.35	1162.69	1163.63	2	0.06253
TiO2 Dr.A	C									mPCTEDYLSLILNR	81	m1: Oxidation (+15,99)	870.8	2609.38	1740.83	3	869.6
TiO2 Dr.A	C									NECFLSHKDDSPDLPK	41.4		634.73	1901.17	1901.87	3	0.3059
TiO2 Dr.A	C									RHPEYAVSVLLR	50.5		720.67	2158.99	1439.81	3	720.2
TiO2 Dr.A	C									RHPEYAVSVLLR	62.2		480.73	959.446	1439.81	2	-479.4
TiO2 Dr.A	C									RPCFSALTPDETYVPK	43.5		940.96	1879.91	1880.92	2	-0.008038
TiO2 Dr.A	C									SLHTLFGDELCK	40.3		710.32	1418.63	1419.69	2	-0.06064
TiO2 Dr.A	C									SLHTLFGDELCK	44.9		473.92	1418.74	1419.69	3	0.05209
TiO2 Dr.A	C									TVmENFVAFVDK	65.9	m3: Oxidation (+15,99)	708.35	1414.69	1415.69	2	0.005712
TiO2 Dr.A	C									VPQVSTPTLVEVSR	55.2		756.68	2267.02	1511.84	3	756.2
TiO2 Dr.A	C									YICDNQDTISSK	61.3		722.34	1442.67	1443.64	2	0.03106
TiO2 Dr.A	EFG	Apolipoprotein A-I precursor (Apo-AI) (ApoA-I)	APOA1_BOVIN	30276	1	1	1	0.00402	0.0528	LLDNWDTLASTLSK	75.7		788.96	1575.91	1576.82	2	0.09133
TiO2 Dr.A	EFG	Hemoglobin alpha chain	HBA_BOVIN	15053.4	1	1	1	0.00402	0.106	VGGHAAEYGAEALER	60		510.72	1019.43	1529.73	2	-509.3
TiO2 Dr.A	EFG	Hemoglobin beta fetal chain	HBBF_BOVIN	15859.2	1	1	1	0.00402	0.0828	LLGNVLVVVLAR	58.4		633.5	1264.99	1265.83	2	0.1628
TiO2 N.B.	AB	Complement factor H (H factor 1)	CFAH_BOVIN	138260	2	2	2	0.0081	0.0248	EAFTMIGPR	39.5		511.26	1530.76	1021.51	3	510.3
TiO2 N.B.	AB									YLQGETVR	53.4		483.17	964.326	965.505	2	-0.1719
TiO2 N.B.	AB	Antithrombin-III (ATIII)	ANT3_BOVIN	49127.4	1	1	1	0.00405	0.0208	LPGIVAEGR	40.5		456.19	910.366	911.531	2	-0.1578
TiO2 N.B.	AB	Thrombospondin 1 precursor	TSP1_BOVIN	129533	2	2	2	0.0081	0.0154	FQDLVDAVR	45		531.72	1061.43	1062.56	2	-0.1247
TiO2 N.B.	AB									FTGSQPFGR	50.5		498.69	1493.05	996.49	3	497.6
TiO2 N.B.	AB	Alpha-2-HS-glycoprotein precursor (Fetuin-A)	FETUA_BOVIN	38419	1	1	1	0.00405	0.0585	HTFSGVASVESSSGEAFHVGK	38.6		707.54	2119.6	2120	3	0.6018
TiO2 N.B.	AB	Serum albumin precursor (Allergen Bos d 6)	ALBU_BOVIN	69294.2	4	4	5	0.0202	0.0791	HLVDEPQNLIK	38.9		653.35	1957.03	1305.72	3	652.3
TiO2 N.B.	AB									KVPQVSTPTLVEVSR	41.2		547.41	1639.21	1639.94	3	0.2782
TiO2 N.B.	AB									KVPQVSTPTLVEVSR	43.7		820.82	2459.44	1639.94	3	820.5
TiO2 N.B.	AB									LVNELTEFAK	40.7		582.39	1162.77	1163.63	2	0.1425
TiO2 N.B.	AB									YICDNQDTISSK	56		722.63	1443.25	1443.64	2	0.6111
TiO2 N.B.	AB	Alpha-1-antiproteinase precursor	A1AT_BOVIN	46105.4	1	1	1	0.00405	0.024	LSISETYDLK	63.2		584.87	1167.73	1168.61	2	0.1235
TiO2 N.B.	C	Alpha-2-HS-glycoprotein precursor (Fetuin-A)	FETUA_BOVIN	38419	6	6	8	0.0323	0.2006	ALGGEDVR	44.7		408.66	815.306	816.421	2	-0.1079
TiO2 N.B.	C									CNLLAEK	47		424.5	846.986	847.434	2	0.559
TiO2 N.B.	C									HTFSGVASVESSSGEAFHVGK	46.7		707.54	2119.6	2120	3	0.6018
TiO2 N.B.	C									HTFSGVASVESSSGEAFHVGK	58.8		707.53	2119.57	2120	3	0.5718
TiO2 N.B.	C									HTLNQIDSVK	41.1		577.77	1153.53	1154.62	2	-0.08327
TiO2 N.B.	C									HTLNQIDSVK	41.1		577.73	1153.45	1154.62	2	-0.1633
TiO2 N.B.	C									QDGQFSVLFTK	42.5		635.36	1903.06	1269.65	3	634.4
TiO2 N.B.	C									TPIVGQPSIPGGPVR	49.7		737.98	1473.95	1474.84	2	0.1153
TiO2 N.B.	C	Serum albumin precursor (Allergen Bos d 6)	ALBU_BOVIN	69294.2	22	24	25	0.101	0.437	CCAADDKEACFAVEGPK	52.2		643.4	1927.18	1927.8	3	0.3875
TiO2 N.B.	C									CCTESLVNR	43.8		569.72	1706.14	1138.5	3	568.6
TiO2 N.B.	C									DAFLGSFLYEYSR	60.6		784.35	2350.03	1567.74	3	783.3
TiO2 N.B.	C									EYEATLEECCAK	50.9		751.77	1501.53	1502.61	2	-0.0806
TiO2 N.B.	C									FKDLGEEHFK	41		417.34	1249	1249.62	3	0.3847
TiO2 N.B.	C									FKDLGEEHFK	46.7		625.28	1248.55	1249.62	2	-0.06807
TiO2 N.B.	C									GLVLIAFSQYLQQCPFDEHVK	105		831.75	2492.23	2492.26	3	0.9715
TiO2 N.B.	C									HLVDEPQNLIK	49.6		653.44	1304.87	1305.72	2	0.1569
TiO2 N.B.	C									HPEYAVSVLLR	50.2		642.33	1923.97	1283.71	3	641.3
TiO2 N.B.	C									KQTALVELLK	39.8		571.86	1141.71	1142.71	2	-0.001273
TiO2 N.B.	C									KVPQVSTPTLVEVSR	41.7		547.37	1639.09	1639.94	3	0.1582
TiO2 N.B.	C									KVPQVSTPTLVEVSR	76		820.39	2458.15	1639.94	3	819.2
TiO2 N.B.	C									LFTFHADICTLPDTEK	65.7		954.87	2861.59	1907.92	3	954.7
TiO2 N.B.	C									LGEYGFQNALIVR	59.3		740.57	1479.13	1479.8	2	0.3377
TiO2 N.B.	C									LVNELTEFAK	39.8		582.67	1163.33	1163.63	2	0.7025
TiO2 N.B.	C									mPCTEDYLSLILNR	92.9	m1: Oxidation (+15,99)	870.96	2609.86	1740.83	3	870
TiO2 N.B.	C									RHPEYAVSVLLR	68.4		480.77	959.526	1439.81	2	-479.3
TiO2 N.B.	C									RHPYFYAPELLYYANK	67.4		682.63	2044.87	2045.03	3	0.8481
TiO2 N.B.	C									RPCFSALTPDETYVPK	42.1		627.84	1880.5	1880.92	3	0.5847
TiO2 N.B.	C									SLHTLFGDELCK	53.5		710.66	1419.31	1419.69	2	0.6194
TiO2 N.B.	C									TVmENFVAFVDK	60.9	m3: Oxidation (+15,99)	708.29	2121.85	1415.69	3	707.2
TiO2 N.B.	C									TVMENFVAFVDK	91.5		700.65	1399.29	1399.69	2	0.6006
TiO2 N.B.	C									VPQVSTPTLVEVSR	64.3		756.38	2266.12	1511.84	3	755.3
TiO2 N.B.	C									YICDNQDTISSK	53.2		722.37	1442.73	1443.64	2	0.09106
TiO2 N.B.	C									YNGVFQECCQAEDK	49.6		874.33	1746.65	1747.71	2	-0.0519
TiO2 N.B.	EFG	Hemoglobin beta fetal chain	HBBF_BOVIN	15859.2	2	2	2	0.00803	0.214	FFESFGDLSSADAILGNPK	99.4		1007.98	3020.92	2014.98	3	1007
TiO2 N.B.	EFG									LLGNVLVVVLAR	61.4		633.84	1265.67	1265.83	2	0.8428
TiO2 N.B.	EFG	Apolipoprotein A-I precursor (Apo-AI) (ApoA-I)	APOA1_BOVIN	30276	4	4	4	0.0161	0.2302	DYVAQFEASALGK	84		699.77	1397.53	1398.69	2	-0.1568
TiO2 N.B.	EFG									EQLGPVTQEFWDNLEK	46.5		966.94	2897.8	1932.93	3	965.9
TiO2 N.B.	EFG									LLDNWDTLASTLSK	99.9		789.22	1576.43	1576.82	2	0.6113
TiO2 N.B.	EFG									VREQLGPVTQEFWDNLEK	42.3		729.96	2186.86	2188.1	3	-0.2375
control	A	Serum albumin precursor (Allergen Bos d 6)	ALBU_BOVIN	69294.2	4	4	4	0.0162	0.0774	CCTESLVNR	43.3		570.03	1707.07	1138.5	3	569.6
control	A									EYEATLEECCAK	66		751.75	1501.49	1502.61	2	-0.1206
control	A									YICDNQDTISSK	73.1		722.35	1442.69	1443.64	2	0.05106
control	A									YNGVFQECCQAEDK	42.5		874.45	2620.33	1747.71	3	873.6
control	B	Alpha-2-HS-glycoprotein precursor (Fetuin-A)	FETUA_BOVIN	38419	7	7	8	0.032	0.234	ALGGEDVR	41.3		408.69	815.366	816.421	2	-0.04787
control	B									CDSSPDSAEDVR	44.2		669.28	1336.55	1337.53	2	0.02576
control	B									CNLLAEK	57.3		424.12	846.226	847.434	2	-0.201
control	B									HTFSGVASVESSSGEAFHVGK	39.3		707.67	2119.99	2120	3	0.9918
control	B									HTFSGVASVESSSGEAFHVGK	71.3		707.55	2119.63	2120	3	0.6318
control	B									HTLNQIDSVK	45		577.78	1153.55	1154.62	2	-0.06327
control	B									QDGQFSVLFTK	40		635.44	1268.87	1269.65	2	0.2257
control	B									TPIVGQPSIPGGPVR	43.7		738.12	1474.23	1474.84	2	0.3953
control	B	Serum albumin precursor (Allergen Bos d 6)	ALBU_BOVIN	69294.2	23	25	27	0.108	0.44	CCAADDKEACFAVEGPK	56.1		643.62	1927.84	1927.8	3	1.047
control	B									CCTESLVNR	43.4		569.73	1706.17	1138.5	3	568.7
control	B									DAFLGSFLYEYSR	75		784.67	1567.33	1567.74	2	0.5905
control	B									EYEATLEECCAK	58.6		751.79	2252.35	1502.61	3	750.7
control	B									FKDLGEEHFK	40.8		625.31	1248.61	1249.62	2	-0.008073
control	B									HLVDEPQNLIK	44.3		653.32	1304.63	1305.72	2	-0.08307
control	B									HPYFYAPELLYYANK	46.4		944.99	1887.97	1888.93	2	0.04643
control	B									KQTALVELLK	47		571.9	1712.68	1142.71	3	571
control	B									KVPQVSTPTLVEVSR	43.1		547.47	1639.39	1639.94	3	0.4582
control	B									KVPQVSTPTLVEVSR	58.6		820.47	2458.39	1639.94	3	819.5
control	B									LGEYGFQNALIVR	68.3		740.53	1479.05	1479.8	2	0.2577
control	B									LKECCDKPLLEK	42.5		511.72	1532.14	1532.78	3	0.3645
control	B									LKPDPNTLCDEFK	38.7		526.46	1050.91	1576.77	2	-524.9
control	B									LVNELTEFAK	47.9		582.34	1162.67	1163.63	2	0.04253
control	B									LVVSTQTALA	37.4		502.08	1503.22	1002.58	3	501.6
control	B									MPCTEDYLSLILNR	114		862.94	2585.8	1724.83	3	862
control	B									NECFLSHKDDSPDLPK	51.7		634.77	1901.29	1901.87	3	0.4259
control	B									RHPEYAVSVLLR	39.4		720.49	1438.97	1439.81	2	0.1615
control	B									RHPEYAVSVLLR	52.8		480.78	1439.32	1439.81	3	0.5143
control	B									RHPEYAVSVLLR	67.4		480.68	959.346	1439.81	2	-479.5
control	B									RHPYFYAPELLYYANK	68.6		682.69	2045.05	2045.03	3	1.028
control	B									RPCFSALTPDETYVPK	40.4		627.93	1880.77	1880.92	3	0.8547
control	B									TVMENFVAFVDK	63.3		700.38	1398.75	1399.69	2	0.06063
control	B									TVmENFVAFVDK	63.1	m3: Oxidation (+15,99)	708.3	2121.88	1415.69	3	707.2
control	B									VPQVSTPTLVEVSR	50.7		756.34	2266	1511.84	3	755.2
control	B									YICDNQDTISSK	64		722.38	1442.75	1443.64	2	0.1111
control	B									YNGVFQECCQAEDK	49.6		874.35	1746.69	1747.71	2	-0.0119
control	B	Alpha-1-antiproteinase precursor	A1AT_BOVIN	46105.4	3	3	3	0.012	0.0841	LSISETYDLK	57.7		585.07	1168.13	1168.61	2	0.5235
control	B									LVDTFLEDVK	62		589.8	1177.59	1178.63	2	-0.03727
control	B									SVLGDVGITEVFSDR	62.5		797.38	2389.12	1593.81	3	796.3
control	C	Hemoglobin alpha chain	HBA_BOVIN	15053.4	1	1	1	0.00403	0.0851	FLANVSTVLTSK	56.5		640.73	1279.45	1279.73	2	0.7276
END OF FILE
